# Supplementary material for: Amino acid residues 655 and 969 in the spike protein of Omicron subvariant BA.1 control use of TMPRSS2 versus Cathepsin L dependent entry pathways and cell tropism
Source: PLoS One. 2025 Aug 14;20(8):e0328879. doi: 10.1371/journal.pone.0328879 (PMC12352760; doi:10.1371/journal.pone.0328879)
Supplement: S1 Table — (XLSX) [file pone.0328879.s001.xlsx]

## Sheet: Fig. 1 C
		Vero
		Raw data (counts per second)														Fold over Background														Fold change to B.1 (WT)
		Biological replicate 1	No Spike	VSV-G	B.1		A.30		C.1.2		P.1		BA.1			Biological replicate 1	No Spike	VSV-G	B.1		A.30		C.1.2		P.1		BA.1			Biological replicate 1	No Spike	VSV-G	B.1		A.30		C.1.2		P.1		BA.1
					WT, H655	MUT, Y655	MUT, H655	WT, Y655	MUT, H655	WT, Y655	MUT, H655	WT, Y655	MUT, H655	WT, Y655					WT, H655	MUT, Y655	MUT, H655	WT, Y655	MUT, H655	WT, Y655	MUT, H655	WT, Y655	MUT, H655	WT, Y655					WT, H655	MUT, Y655	MUT, H655	WT, Y655	MUT, H655	WT, Y655	MUT, H655	WT, Y655	MUT, H655	WT, Y655
		Technical replicate 1	170	842279	130933	224225	110297	293444	128580	334507	168989	419594	132360	239546		Technical replicate 1	1.02874	5097	792.333	1356.88	667.455	1775.76	778.094	2024.25	1022.63	2539.15	800.968	1449.6		Technical replicate 1	0.00121532	6.02141	0.936033	1.60297	0.788507	2.09782	0.919212	2.39137	1.20809	2.99966	0.946235	1.7125
		Technical replicate 2	172	765005	131097	186163	136025	362474	117619	281982	192506	381851	126522	300270		Technical replicate 2	1.04085	4629.38	793.325	1126.55	823.147	2193.49	711.764	1706.4	1164.94	2310.75	765.64	1817.07		Technical replicate 2	0.00122962	5.46898	0.937205	1.33087	0.972435	2.59131	0.840852	2.01587	1.37622	2.72983	0.904499	2.14661
		Technical replicate 3	172	871946	175418	231671	170336	389253	108970	392812	176408	310558	173021	270649		Technical replicate 3	1.04085	5276.53	1061.53	1401.94	1030.78	2355.54	659.425	2377.08	1067.52	1879.32	1047.03	1637.82		Technical replicate 3	0.00122962	6.2335	1.25405	1.6562	1.21772	2.78275	0.779021	2.80819	1.26113	2.22016	1.23692	1.93486
		Technical replicate 4	147	760869	122075	271713	113487	295294	100744	264728	221705	348604	185074	275929		Technical replicate 4	0.889561	4604.35	738.729	1644.25	686.759	1786.95	609.646	1601.98	1341.63	2109.56	1119.96	1669.77		Technical replicate 4	0.0010509	5.43941	0.872708	1.94246	0.811312	2.11104	0.720213	1.89253	1.58496	2.49215	1.32308	1.9726
		MEAN	165.25	810025	139881	228443	132536	335116	113978	318507	189902	365152	154244	271598		MEAN	1	4901.81	846.48	1382.41	802.035	2027.93	689.732	1927.43	1149.18	2209.69	933.399	1643.56		MEAN	0.00118136	5.79082	1	1.63313	0.947495	2.39573	0.814824	2.27699	1.3576	2.61045	1.10268	1.94164
		SD	12.2031	55730.4	24063.5	35062.3	27679.4	48310.2	11926.1	57745.1	23364.2	46537.2	29157.5	24960.5		SD	0.0738465	337.249	145.619	212.178	167.5	292.346	72.1699	349.441	141.387	281.617	176.445	151.047		SD	8.72396e-05	0.398414	0.172029	0.250659	0.197879	0.345367	0.0852589	0.412817	0.167029	0.332692	0.208446	0.178441
		Biological replicate 2	No Spike	VSV-G	B.1		A.30		C.1.2		P.1		BA.1			Biological replicate 2	No Spike	VSV-G	B.1		A.30		C.1.2		P.1		BA.1			Biological replicate 2	No Spike	VSV-G	B.1		A.30		C.1.2		P.1		BA.1
					WT, H655	MUT, Y655	MUT, H655	WT, Y655	MUT, H655	WT, Y655	MUT, H655	WT, Y655	MUT, H655	WT, Y655					WT, H655	MUT, Y655	MUT, H655	WT, Y655	MUT, H655	WT, Y655	MUT, H655	WT, Y655	MUT, H655	WT, Y655					WT, H655	MUT, Y655	MUT, H655	WT, Y655	MUT, H655	WT, Y655	MUT, H655	WT, Y655	MUT, H655	WT, Y655
		Technical replicate 1	182	814085	130843	232538	142140	271023	120948	256797	189992	415713	155138	231924		Technical replicate 1	1.09309	4889.4	785.844	1396.62	853.694	1627.77	726.414	1542.32	1141.09	2496.77	931.76	1392.94		Technical replicate 1	0.00107886	4.82573	0.775611	1.37844	0.842577	1.60657	0.716955	1.52224	1.12623	2.46426	0.919626	1.3748
		Technical replicate 2	159	740364	186420	199905	110263	273926	158579	262929	185177	439622	179466	292000		Technical replicate 2	0.954955	4446.63	1119.64	1200.63	662.24	1645.2	952.426	1579.15	1112.17	2640.37	1077.87	1753.75		Technical replicate 2	0.00094252	4.38873	1.10506	1.185	0.653617	1.62378	0.940024	1.55859	1.09769	2.60599	1.06384	1.73092
		Technical replicate 3	154	852461	194574	238396	138956	308981	136799	265273	204153	342523	170402	267341		Technical replicate 3	0.924925	5119.89	1168.61	1431.81	834.571	1855.74	821.616	1593.23	1226.14	2057.2	1023.44	1605.65		Technical replicate 3	0.000912881	5.05322	1.1534	1.41316	0.823703	1.83158	0.810917	1.57248	1.21018	2.03041	1.01011	1.58474
		Technical replicate 4	171	632873	162950	273411	143616	285616	136828	265986	188171	379794	141342	262520		Technical replicate 4	1.02703	3801.04	978.679	1642.11	862.559	1715.41	821.79	1597.51	1130.16	2281.05	848.901	1576.7		Technical replicate 4	0.00101365	3.75154	0.965934	1.62072	0.851326	1.69307	0.811089	1.57671	1.11544	2.25134	0.837847	1.55617
		MEAN	166.5	759946	168697	236062	133744	284886	138288	262746	191873	394413	161587	263446		MEAN	1	4564.24	1013.19	1417.79	803.266	1711.03	830.562	1578.06	1152.39	2368.85	970.492	1582.26		MEAN	0.000986978	4.5048	1	1.39933	0.792806	1.68875	0.819746	1.55751	1.13739	2.338	0.957855	1.56166
		SD	12.5565	96645.5	28575.5	30111.7	15774.2	17256.9	15456.9	4175.62	8423.73	42441.5	16820.7	24664.4		SD	0.0754146	580.453	171.625	180.851	94.7396	103.645	92.8343	25.0788	50.593	254.904	101.026	148.134		SD	7.44326e-05	0.572895	0.16939	0.178496	0.093506	0.102296	0.0916255	0.0247522	0.0499342	0.251584	0.09971	0.146205
		Biological replicate 3	No Spike	VSV-G	B.1		A.30		C.1.2		P.1		BA.1			Biological replicate 3	No Spike	VSV-G	B.1		A.30		C.1.2		P.1		BA.1			Biological replicate 3	No Spike	VSV-G	B.1		A.30		C.1.2		P.1		BA.1
					WT, H655	MUT, Y655	MUT, H655	WT, Y655	MUT, H655	WT, Y655	MUT, H655	WT, Y655	MUT, H655	WT, Y655					WT, H655	MUT, Y655	MUT, H655	WT, Y655	MUT, H655	WT, Y655	MUT, H655	WT, Y655	MUT, H655	WT, Y655					WT, H655	MUT, Y655	MUT, H655	WT, Y655	MUT, H655	WT, Y655	MUT, H655	WT, Y655	MUT, H655	WT, Y655
		Technical replicate 1	130	905271	210999	334103	126520	356750	138433	362031	186781	317810	208860	301990		Technical replicate 1	0.909091	6330.57	1475.52	2336.38	884.755	2494.76	968.063	2531.69	1306.16	2222.45	1460.56	2111.82		Technical replicate 1	0.00066801	4.65177	1.08423	1.7168	0.650127	1.83317	0.711343	1.86031	0.959781	1.63308	1.07323	1.55179
		Technical replicate 2	152	865517	190255	217605	138400	315278	164101	442945	217627	338843	200294	266395		Technical replicate 2	1.06294	6052.57	1330.45	1521.71	967.832	2204.74	1147.56	3097.52	1521.87	2369.53	1400.66	1862.9		Technical replicate 2	0.000781057	4.44749	0.977632	1.11817	0.711173	1.62007	0.843239	2.27609	1.11828	1.74116	1.02922	1.36888
		Technical replicate 3	153	823294	203394	280079	184040	268708	157079	257183	194185	341754	174887	244155		Technical replicate 3	1.06993	5757.3	1422.34	1958.59	1286.99	1879.08	1098.45	1798.48	1357.94	2389.89	1222.99	1707.38		Technical replicate 3	0.000786196	4.23052	1.04515	1.4392	0.945696	1.38077	0.807156	1.32154	0.997826	1.75611	0.898663	1.2546
		Technical replicate 4	137	638704	173784	313185	155683	358487	179917	422750	216776	315025	137957	214774		Technical replicate 4	0.958042	4466.46	1215.27	2190.1	1088.69	2506.9	1258.16	2956.29	1515.92	2202.97	964.734	1501.92		Technical replicate 4	0.000703979	3.282	0.892995	1.60931	0.799983	1.8421	0.92451	2.17232	1.11391	1.61877	0.708897	1.10362
		MEAN	143	808196	194608	286243	151161	324806	159882	371227	203842	328358	180500	256828		MEAN	1	5651.72	1360.9	2001.7	1057.07	2271.37	1118.06	2595.99	1425.47	2296.21	1262.23	1796		MEAN	0.00073481	4.15295	1	1.47087	0.776745	1.66903	0.821562	1.90756	1.04745	1.68728	0.927503	1.31972
		SD	11.3431	117848	16314.1	50877.7	24976.6	42397.3	17196.1	83444	15723.1	13885.5	31819.8	36788.9		SD	0.0793226	824.115	114.084	355.788	174.662	296.485	120.252	583.524	109.952	97.1011	222.516	257.265		SD	5.82871e-05	0.605568	0.0838304	0.261437	0.128343	0.21786	0.0883628	0.42878	0.0807938	0.0713509	0.163507	0.189041
		Biological replicate 4	No Spike	VSV-G	B.1		A.30		C.1.2		P.1		BA.1			Biological replicate 4	No Spike	VSV-G	B.1		A.30		C.1.2		P.1		BA.1			Biological replicate 4	No Spike	VSV-G	B.1		A.30		C.1.2		P.1		BA.1
					WT, H655	MUT, Y655	MUT, H655	WT, Y655	MUT, H655	WT, Y655	MUT, H655	WT, Y655	MUT, H655	WT, Y655					WT, H655	MUT, Y655	MUT, H655	WT, Y655	MUT, H655	WT, Y655	MUT, H655	WT, Y655	MUT, H655	WT, Y655					WT, H655	MUT, Y655	MUT, H655	WT, Y655	MUT, H655	WT, Y655	MUT, H655	WT, Y655	MUT, H655	WT, Y655
		Technical replicate 1	127	1236950	413775	719850	330930	886957	473703	655542	265451	293256	541139	947719		Technical replicate 1	1.11894	10898.2	3645.59	6342.29	2915.68	7814.6	4173.59	5775.7	2338.78	2583.75	4767.74	8349.95		Technical replicate 1	0.000362186	3.52761	1.18003	2.05291	0.943766	2.52948	1.35094	1.86951	0.757029	0.836325	1.54325	2.70276
		Technical replicate 2	113	1338997	426761	849615	230687	746584	457399	671895	377021	448092	507916	852191		Technical replicate 2	0.995595	11797.3	3760.01	7485.59	2032.48	6577.83	4029.95	5919.78	3321.77	3947.95	4475.03	7508.29		Technical replicate 2	0.00032226	3.81863	1.21706	2.42298	0.657887	2.12915	1.30444	1.91615	1.07521	1.2779	1.44851	2.43033
		Technical replicate 3	117	1276654	293613	464584	195640	667268	343261	317797	207796	272766	503492	735054		Technical replicate 3	1.03084	11248.1	2586.9	4093.25	1723.7	5879.01	3024.33	2799.97	1830.8	2403.22	4436.05	6476.25		Technical replicate 3	0.000333668	3.64084	0.837343	1.32493	0.557938	1.90296	0.978933	0.906313	0.592605	0.777891	1.43589	2.09627
		Technical replicate 4	97	1304732	268444	459148	204061	597287	390146	483730	313556	293474	489676	806790		Technical replicate 4	0.854626	11495.4	2365.15	4045.36	1797.89	5262.44	3437.41	4261.94	2762.61	2585.67	4314.33	7108.28		Technical replicate 4	0.00027663	3.72091	0.765565	1.30943	0.581954	1.70338	1.11264	1.37953	0.894218	0.836947	1.39649	2.30085
		MEAN	113.5	1.28933e+06	350648	623299	240330	724524	416127	532241	290956	326897	510556	835438		MEAN	1	11359.8	3089.41	5491.62	2117.44	6383.47	3666.32	4689.35	2563.49	2880.15	4498.29	7360.69		MEAN	0.000323686	3.677	1	1.77756	0.685386	2.06624	1.18674	1.51788	0.829766	0.932265	1.45603	2.38255
		SD	12.4766	43237.2	81217.2	193801	62220	124283	60560.8	166379	71842.5	81378.1	21818.7	89041.8		SD	0.109926	380.945	715.57	1707.5	548.194	1095	533.576	1465.89	632.974	716.988	192.235	784.509		SD	3.55817e-05	0.123307	0.23162	0.552695	0.177443	0.354437	0.172711	0.47449	0.204885	0.232079	0.0622238	0.253935
		Biological replicate 5	No Spike	VSV-G	B.1		A.30		C.1.2		P.1		BA.1			Biological replicate 5	No Spike	VSV-G	B.1		A.30		C.1.2		P.1		BA.1			Biological replicate 5	No Spike	VSV-G	B.1		A.30		C.1.2		P.1		BA.1
					WT, H655	MUT, Y655	MUT, H655	WT, Y655	MUT, H655	WT, Y655	MUT, H655	WT, Y655	MUT, H655	WT, Y655					WT, H655	MUT, Y655	MUT, H655	WT, Y655	MUT, H655	WT, Y655	MUT, H655	WT, Y655	MUT, H655	WT, Y655					WT, H655	MUT, Y655	MUT, H655	WT, Y655	MUT, H655	WT, Y655	MUT, H655	WT, Y655	MUT, H655	WT, Y655
		Technical replicate 1	114	1151621	571991	742377	538206	639905	474744	745363	315703	677951	443722	596313		Technical replicate 1	0.936345	9458.9	4698.08	6097.55	4420.58	5255.89	3899.33	6122.08	2593.04	5568.39	3644.53	4897.85		Technical replicate 1	0.000249808	2.52354	1.2534	1.62677	1.17937	1.40222	1.0403	1.63331	0.691799	1.48559	0.972326	1.3067
		Technical replicate 2	127	1211704	551514	728200	382281	806380	544251	650191	321769	639201	384603	498610		Technical replicate 2	1.04312	9952.39	4529.89	5981.11	3139.89	6623.24	4470.23	5340.38	2642.87	5250.11	3158.96	4095.36		Technical replicate 2	0.000278295	2.6552	1.20853	1.5957	0.837691	1.76702	1.19261	1.42476	0.705091	1.40068	0.842779	1.0926
		Technical replicate 3	129	1113638	342540	408525	211831	717631	152771	462535	365948	321245	704015	1044286		Technical replicate 3	1.05955	9146.92	2813.47	3355.44	1739.89	5894.3	1254.79	3799.06	3005.73	2638.56	5782.46	8577.3		Technical replicate 3	0.000282677	2.44031	0.750606	0.895199	0.464184	1.57254	0.334766	1.01355	0.8019	0.703943	1.54271	2.28834
		Technical replicate 4	117	1102458	359359	378893	246056	728898	190089	743773	347159	373927	600340	856644		Technical replicate 4	0.960986	9055.1	2951.61	3112.06	2020.99	5986.84	1561.31	6109.02	2851.41	3071.27	4930.92	7036.09		Technical replicate 4	0.000256382	2.41581	0.787462	0.830267	0.539181	1.59723	0.416541	1.62983	0.760728	0.819385	1.31552	1.87716
		MEAN	121.75	1.14486e+06	456351	564499	344594	723204	340464	650466	337645	503081	533170	748963		MEAN	1	9403.33	3748.26	4636.54	2830.34	5940.07	2796.42	5342.63	2773.26	4132.08	4379.22	6151.65		MEAN	0.00026679	2.50872	1	1.23698	0.755106	1.58475	0.746057	1.42536	0.73988	1.1024	1.16833	1.6412
		SD	7.36546	49283.4	122187	197666	148595	68118.6	197823	132953	23274.3	181524	145800	248186		SD	0.0604966	404.792	1003.59	1623.54	1220.5	559.496	1624.83	1092.02	191.164	1490.96	1197.54	2038.49		SD	1.61399e-05	0.107995	0.267748	0.433146	0.325616	0.149268	0.433488	0.29134	0.0510008	0.397774	0.319491	0.54385
		Biological replicate 6	No Spike	VSV-G	B.1		A.30		C.1.2		P.1		BA.1			Biological replicate 6	No Spike	VSV-G	B.1		A.30		C.1.2		P.1		BA.1			Biological replicate 6	No Spike	VSV-G	B.1		A.30		C.1.2		P.1		BA.1
					WT, H655	MUT, Y655	MUT, H655	WT, Y655	MUT, H655	WT, Y655	MUT, H655	WT, Y655	MUT, H655	WT, Y655					WT, H655	MUT, Y655	MUT, H655	WT, Y655	MUT, H655	WT, Y655	MUT, H655	WT, Y655	MUT, H655	WT, Y655					WT, H655	MUT, Y655	MUT, H655	WT, Y655	MUT, H655	WT, Y655	MUT, H655	WT, Y655	MUT, H655	WT, Y655
		Technical replicate 1	118	1318962	498469	832673	467321	605487	425230	829560	518574	574375	376425	700293		Technical replicate 1	1.04656	11698.1	4421.01	7385.13	4144.75	5370.17	3771.44	7357.52	4599.33	5094.24	3338.58	6211.02		Technical replicate 1	0.000266967	2.98406	1.12775	1.88386	1.05728	1.36987	0.962053	1.87682	1.17324	1.29948	0.851635	1.58436
		Technical replicate 2	117	1212230	490456	746509	426160	619739	602885	796845	258328	469732	408868	705861		Technical replicate 2	1.03769	10751.5	4349.94	6620.92	3779.69	5496.58	5347.1	7067.36	2291.16	4166.14	3626.32	6260.41		Technical replicate 2	0.000264704	2.74258	1.10962	1.68892	0.964157	1.40212	1.36398	1.80281	0.584449	1.06274	0.925035	1.59696
		Technical replicate 3	108	1244627	370172	649973	209516	663377	161422	589297	352124	562752	648542	1052763		Technical replicate 3	0.957871	11038.8	3283.12	5764.73	1858.24	5883.61	1431.68	5226.58	3123.05	4991.15	5752.04	9337.14		Technical replicate 3	0.000244342	2.81588	0.837488	1.47052	0.474015	1.50084	0.365206	1.33324	0.796656	1.27319	1.46728	2.3818
		Technical replicate 4	108	1146230	408914	678054	277402	720703	243800	745945	466987	431795	655255	1072869		Technical replicate 4	0.957871	10166.1	3626.73	6013.78	2460.33	6392.04	2162.31	6615.92	4141.79	3829.67	5811.57	9515.47		Technical replicate 4	0.000244342	2.59326	0.925139	1.53405	0.627602	1.63054	0.55158	1.68765	1.05653	0.976906	1.48247	2.42729
		MEAN	112.75	1.23051e+06	442003	726802	345100	652326	358334	740412	399003	509664	522272	882946		MEAN	1	10913.6	3920.2	6446.14	3060.75	5785.6	3178.13	6566.84	3538.83	4520.3	4632.13	7831.01		MEAN	0.000255089	2.78395	1	1.64434	0.780764	1.47584	0.810706	1.67513	0.902717	1.15308	1.1816	1.9976
		SD	5.5	71787.5	62691.5	81396.3	121758	51811.7	196785	106456	116771	69914.2	150289	207870		SD	0.0487805	636.696	556.022	721.919	1079.89	459.527	1745.32	944.174	1035.66	620.082	1332.94	1843.64		SD	1.24434e-05	0.162414	0.141835	0.184153	0.275468	0.11722	0.445211	0.240848	0.264185	0.158176	0.340018	0.470291
		Biological replicate 7	No Spike	VSV-G	B.1		A.30		C.1.2		P.1		BA.1			Biological replicate 7	No Spike	VSV-G	B.1		A.30		C.1.2		P.1		BA.1			Biological replicate 7	No Spike	VSV-G	B.1		A.30		C.1.2		P.1		BA.1
					WT, H655	MUT, Y655	MUT, H655	WT, Y655	MUT, H655	WT, Y655	MUT, H655	WT, Y655	MUT, H655	WT, Y655					WT, H655	MUT, Y655	MUT, H655	WT, Y655	MUT, H655	WT, Y655	MUT, H655	WT, Y655	MUT, H655	WT, Y655					WT, H655	MUT, Y655	MUT, H655	WT, Y655	MUT, H655	WT, Y655	MUT, H655	WT, Y655	MUT, H655	WT, Y655
		Technical replicate 1	106	1150969	536588	826369	246644	887631	697341	1200313	528089	674839	637308	877921		Technical replicate 1	0.983759	10681.8	4979.94	7669.32	2289.04	8237.87	6471.84	11139.8	4901.06	6263.01	5914.69	8147.76		Technical replicate 1	0.000172211	1.86991	0.871761	1.34255	0.400707	1.44208	1.13293	1.95007	0.857953	1.09637	1.03539	1.4263
		Technical replicate 2	116	1205540	586054	902788	208115	1062288	719193	943257	497636	732186	479274	933491		Technical replicate 2	1.07657	11188.3	5439.02	8378.54	1931.46	9858.82	6674.65	8754.13	4618.43	6795.23	4448.02	8663.49		Technical replicate 2	0.000188458	1.95856	0.952125	1.4667	0.338111	1.72583	1.16843	1.53245	0.808478	1.18954	0.778646	1.51658
		Technical replicate 3	101	1199625	656098	701035	259796	958074	460114	809030	481184	487064	458134	885617		Technical replicate 3	0.937355	11133.4	6089.08	6506.13	2411.1	8891.64	4270.2	7508.4	4465.74	4520.32	4251.82	8219.18		Technical replicate 3	0.000164088	1.94895	1.06592	1.13893	0.422074	1.55652	0.747518	1.31438	0.781749	0.791302	0.744301	1.43881
		Technical replicate 4	108	1153522	683349	716506	246835	942882	478344	822789	567129	615144	449594	971087		Technical replicate 4	1.00232	10705.5	6341.99	6649.71	2290.81	8750.65	4439.39	7636.09	5263.38	5708.99	4172.57	9012.41		Technical replicate 4	0.000175461	1.87405	1.11019	1.16406	0.401017	1.53184	0.777135	1.33673	0.921379	0.999385	0.730427	1.57766
		MEAN	107.75	1177414	615522	786674	240348	962719	588748	943847	518510	627308	506078	917029		MEAN	1	10927.3	5712.5	7300.92	2230.6	8934.74	5464.02	8759.6	4812.15	5821.89	4696.77	8510.71		MEAN	0.000175055	1.91287	1	1.27806	0.390477	1.56407	0.956502	1.53341	0.84239	1.01915	0.822192	1.48984
		SD	6.23832	29180.9	66698	95421.4	22352.6	72955	138497	181297	37791.2	105000	88372	43625		SD	0.0578963	270.82	619.007	885.582	207.448	677.076	1285.35	1682.57	350.73	974.477	820.158	404.872		SD	1.0135e-05	0.0474083	0.10836	0.155025	0.0363148	0.118525	0.225007	0.294542	0.0613969	0.170587	0.143572	0.0708747
		Biological replicate 8	No Spike	VSV-G	B.1		A.30		C.1.2		P.1		BA.1			Biological replicate 8	No Spike	VSV-G	B.1		A.30		C.1.2		P.1		BA.1			Biological replicate 8	No Spike	VSV-G	B.1		A.30		C.1.2		P.1		BA.1
					WT, H655	MUT, Y655	MUT, H655	WT, Y655	MUT, H655	WT, Y655	MUT, H655	WT, Y655	MUT, H655	WT, Y655					WT, H655	MUT, Y655	MUT, H655	WT, Y655	MUT, H655	WT, Y655	MUT, H655	WT, Y655	MUT, H655	WT, Y655					WT, H655	MUT, Y655	MUT, H655	WT, Y655	MUT, H655	WT, Y655	MUT, H655	WT, Y655	MUT, H655	WT, Y655
		Technical replicate 1	105	1220097	443213	669616	294227	939841	491453	807417	493475	607432	471183	905975		Technical replicate 1	0.995261	11564.9	4201.07	6347.07	2788.88	8908.45	4658.32	7653.24	4677.49	5757.65	4466.19	8587.44		Technical replicate 1	0.000208157	2.41878	0.878647	1.32748	0.58329	1.86319	0.974281	1.60066	0.978289	1.2042	0.934096	1.79605
		Technical replicate 2	106	1426354	602822	747505	288866	989442	614569	782034	447880	616339	344158	822886		Technical replicate 2	1.00474	13519.9	5713.95	7085.36	2738.07	9378.6	5825.3	7412.64	4245.31	5842.08	3262.16	7799.87		Technical replicate 2	0.00021014	2.82767	1.19506	1.48189	0.572662	1.96152	1.21835	1.55034	0.887899	1.22186	0.682276	1.63133
		Technical replicate 3	107	1370876	521020	721425	246246	883580	294777	938086	520456	366294	533181	792253		Technical replicate 3	1.01422	12994.1	4938.58	6838.15	2334.09	8375.17	2794.09	8891.81	4933.23	3471.98	5053.85	7509.51		Technical replicate 3	0.000212122	2.71769	1.0329	1.43019	0.48817	1.75165	0.58438	1.85971	1.03178	0.726159	1.057	1.5706
		Technical replicate 4	104	1162133	450651	825101	261520	842444	355516	996552	520923	463941	474477	895418		Technical replicate 4	0.985782	11015.5	4271.57	7820.86	2478.86	7985.25	3369.82	9445.99	4937.66	4397.55	4497.41	8487.37		Technical replicate 4	0.000206175	2.30387	0.893393	1.63572	0.51845	1.6701	0.704792	1.97561	1.0327	0.91974	0.940627	1.77512
		MEAN	105.5	1294865	504426	740912	272715	913827	439079	881022	495684	513502	455750	854133		MEAN	1	12273.6	4781.29	7022.86	2584.97	8661.86	4161.88	8350.92	4698.42	4867.31	4319.9	8096.05		MEAN	0.000209148	2.567	1	1.46882	0.540643	1.81162	0.870451	1.74658	0.982667	1.01799	0.903501	1.69328
		SD	1.29099	124198	74377.2	64792.3	22727.1	64303.4	142998	102988	34354.8	120450	79660.1	55370.1		SD	0.0122369	1177.23	704.997	614.145	215.422	609.511	1355.43	976.193	325.638	1141.71	755.072	524.835		SD	2.55933e-06	0.246215	0.147449	0.128447	0.0450552	0.127478	0.283487	0.204169	0.0681067	0.238787	0.157922	0.109768
		Biological replicate 9	No Spike	VSV-G	B.1		A.30		C.1.2		P.1		BA.1			Biological replicate 9	No Spike	VSV-G	B.1		A.30		C.1.2		P.1		BA.1			Biological replicate 9	No Spike	VSV-G	B.1		A.30		C.1.2		P.1		BA.1
					WT, H655	MUT, Y655	MUT, H655	WT, Y655	MUT, H655	WT, Y655	MUT, H655	WT, Y655	MUT, H655	WT, Y655					WT, H655	MUT, Y655	MUT, H655	WT, Y655	MUT, H655	WT, Y655	MUT, H655	WT, Y655	MUT, H655	WT, Y655					WT, H655	MUT, Y655	MUT, H655	WT, Y655	MUT, H655	WT, Y655	MUT, H655	WT, Y655	MUT, H655	WT, Y655
		Technical replicate 1	97	1389340	477933	860403	309050	574028	500485	1103007	468714	422278	467707	811932		Technical replicate 1	0.946341	13554.5	4662.76	8394.18	3015.12	5600.27	4882.78	10761	4572.82	4119.79	4563	7921.29		Technical replicate 1	0.000227803	3.26284	1.12242	2.02064	0.725799	1.3481	1.17538	2.59039	1.10077	0.991713	1.0984	1.90681
		Technical replicate 2	94	1166119	346304	967730	333383	630406	532246	897888	500171	641872	463530	819317		Technical replicate 2	0.917073	11376.8	3378.58	9441.27	3252.52	6150.3	5192.64	8759.88	4879.72	6262.17	4522.24	7993.34		Technical replicate 2	0.000220757	2.73861	0.813289	2.2727	0.782944	1.4805	1.24997	2.10867	1.17464	1.50743	1.08859	1.92415
		Technical replicate 3	98	1175107	476267	866589	268498	693780	460104	903300	494527	641914	542363	872846		Technical replicate 3	0.956098	11464.5	4646.51	8454.53	2619.49	6768.59	4488.82	8812.68	4824.65	6262.58	5291.35	8515.57		Technical replicate 3	0.000230151	2.75972	1.11851	2.03517	0.630563	1.62933	1.08055	2.12138	1.16139	1.50752	1.27373	2.04986
		Technical replicate 4	121	929769	402723	909288	311867	798954	516553	830776	613885	383485	660273	940216		Technical replicate 4	1.18049	9070.92	3929	8871.1	3042.6	7794.67	5039.54	8105.13	5989.12	3741.32	6441.69	9172.84		Technical replicate 4	0.000284166	2.18355	0.945788	2.13545	0.732414	1.87633	1.21312	1.95106	1.4417	0.900608	1.55064	2.20808
		MEAN	102.5	1.16508e+06	425807	901002	305700	674292	502347	933743	519324	522387	533468	861078		MEAN	1	11366.7	4154.21	8790.27	2982.43	6578.46	4900.95	9109.69	5066.58	5096.46	5204.57	8400.76		MEAN	0.00024072	2.73618	1	2.11599	0.71793	1.58356	1.17975	2.19288	1.21962	1.22682	1.25284	2.02223
		SD	12.4499	187764	63552.9	49510.3	27077.6	96435.2	31003.8	117565	64510.7	138899	91968.2	59331.3		SD	0.121462	1831.84	620.029	483.028	264.172	940.831	302.476	1146.98	629.372	1355.11	897.251	578.842		SD	2.92384e-05	0.44096	0.149253	0.116274	0.0635913	0.226476	0.0728118	0.2761	0.151502	0.326202	0.215986	0.139339
																Average	No Spike	VSV-G	B.1		A.30		C.1.2		P.1		BA.1			Average	No Spike	VSV-G	B.1		A.30		C.1.2		P.1		BA.1
																			WT, H655	MUT, Y655	MUT, H655	WT, Y655	MUT, H655	WT, Y655	MUT, H655	WT, Y655	MUT, H655	WT, Y655					WT, H655	MUT, Y655	MUT, H655	WT, Y655	MUT, H655	WT, Y655	MUT, H655	WT, Y655	MUT, H655	WT, Y655
																Biological replicate 1	1	4901.81	846.48	1382.41	802.035	2027.93	689.732	1927.43	1149.18	2209.69	933.399	1643.56		Biological replicate 1	0.00118136	5.79082	1	1.63313	0.947495	2.39573	0.814824	2.27699	1.3576	2.61045	1.10268	1.94164
																Biological replicate 2	1	4564.24	1013.19	1417.79	803.266	1711.03	830.562	1578.06	1152.39	2368.85	970.492	1582.26		Biological replicate 2	0.000986978	4.5048	1	1.39933	0.792806	1.68875	0.819746	1.55751	1.13739	2.338	0.957855	1.56166
																Biological replicate 3	1	5651.72	1360.9	2001.7	1057.07	2271.37	1118.06	2595.99	1425.47	2296.21	1262.23	1796		Biological replicate 3	0.00073481	4.15295	1	1.47087	0.776745	1.66903	0.821562	1.90756	1.04745	1.68728	0.927503	1.31972
																Biological replicate 4	1	11359.8	3089.41	5491.62	2117.44	6383.47	3666.32	4689.35	2563.49	2880.15	4498.29	7360.69		Biological replicate 4	0.000323686	3.677	1	1.77756	0.685386	2.06624	1.18674	1.51788	0.829766	0.932265	1.45603	2.38255
																Biological replicate 5	1	9403.33	3748.26	4636.54	2830.34	5940.07	2796.42	5342.63	2773.26	4132.08	4379.22	6151.65		Biological replicate 5	0.00026679	2.50872	1	1.23698	0.755106	1.58475	0.746057	1.42536	0.73988	1.1024	1.16833	1.6412
																Biological replicate 6	1	10913.6	3920.2	6446.14	3060.75	5785.6	3178.13	6566.84	3538.83	4520.3	4632.13	7831.01		Biological replicate 6	0.000255089	2.78395	1	1.64434	0.780764	1.47584	0.810706	1.67513	0.902717	1.15308	1.1816	1.9976
																Biological replicate 7	1	10927.3	5712.5	7300.92	2230.6	8934.74	5464.02	8759.6	4812.15	5821.89	4696.77	8510.71		Biological replicate 7	0.000175055	1.91287	1	1.27806	0.390477	1.56407	0.956502	1.53341	0.84239	1.01915	0.822192	1.48984
																Biological replicate 8	1	12273.6	4781.29	7022.86	2584.97	8661.86	4161.88	8350.92	4698.42	4867.31	4319.9	8096.05		Biological replicate 8	0.000209148	2.567	1	1.46882	0.540643	1.81162	0.870451	1.74658	0.982667	1.01799	0.903501	1.69328
																Biological replicate 9	1	11366.7	4154.21	8790.27	2982.43	6578.46	4900.95	9109.69	5066.58	5096.46	5204.57	8400.76		Biological replicate 9	0.00024072	2.73618	1	2.11599	0.71793	1.58356	1.17975	2.19288	1.21962	1.22682	1.25284	2.02223
																MEAN	1	9040.23	3180.72	4943.36	2052.1	5366.06	2978.45	5435.61	3019.98	3799.22	3433	5708.08		MEAN	0.00048596	3.40381	1	1.55834	0.709706	1.75995	0.911815	1.75926	1.00661	1.45416	1.08584	1.7833
																SD	0	3104.28	1741.24	2763.55	930.119	2754.27	1772.48	2961.07	1592.42	1379.4	1803.28	3104.22		SD	0.0003804	1.22985	3.92523e-17	0.272671	0.160547	0.29473	0.163863	0.305526	0.202513	0.621535	0.201681	0.328945
																SEM	0	1034.76	580.413	921.183	310.04	918.088	590.826	987.024	530.805	459.799	601.092	1034.74		SEM	0.0001268	0.409948	1.30841e-17	0.0908903	0.0535155	0.0982434	0.0546211	0.101842	0.0675044	0.207178	0.0672269	0.109648
		293T
		Raw data (counts per second)														Fold over Background														Fold change to B.1 (WT)
		Biological replicate 1	No Spike	VSV-G	B.1		A.30		C.1.2		P.1		BA.1			Biological replicate 1	No Spike	VSV-G	B.1		A.30		C.1.2		P.1		BA.1			Biological replicate 1	No Spike	VSV-G	B.1		A.30		C.1.2		P.1		BA.1
					WT, H655	MUT, Y655	MUT, H655	WT, Y655	MUT, H655	WT, Y655	MUT, H655	WT, Y655	MUT, H655	WT, Y655					WT, H655	MUT, Y655	MUT, H655	WT, Y655	MUT, H655	WT, Y655	MUT, H655	WT, Y655	MUT, H655	WT, Y655					WT, H655	MUT, Y655	MUT, H655	WT, Y655	MUT, H655	WT, Y655	MUT, H655	WT, Y655	MUT, H655	WT, Y655
		Technical replicate 1	190	4038863	18028	22886	9728	41292	15622	51626	7929	18229	22633	55490		Technical replicate 1	1.13095	24040.9	107.31	136.226	57.9048	245.786	92.9881	307.298	47.1964	108.506	134.72	330.298		Technical replicate 1	0.0123263	262.021	1.16957	1.48473	0.631104	2.67882	1.01348	3.34924	0.514394	1.18261	1.46832	3.59992
		Technical replicate 2	144	3912501	20677	29060	17903	39799	18916	49587	9605	16733	24637	39416		Technical replicate 2	0.857143	23288.7	123.077	172.976	106.565	236.899	112.595	295.161	57.1726	99.6012	146.649	234.619		Technical replicate 2	0.009342	253.824	1.34142	1.88527	1.16146	2.58196	1.22718	3.21696	0.623125	1.08555	1.59833	2.55711
		Technical replicate 3	145	3590370	14172	23840	15259	53701	13169	49087	9095	14092	21507	57867		Technical replicate 3	0.863095	21371.2	84.3571	141.905	90.8274	319.649	78.3869	292.185	54.1369	83.881	128.018	344.446		Technical replicate 3	0.00940688	232.925	0.919409	1.54662	0.989928	3.48385	0.854339	3.18452	0.590038	0.914219	1.39527	3.75412
		Technical replicate 4	193	3631901	8780	23596	19340	37515	16528	41824	8595	27446	22447	66831		Technical replicate 4	1.14881	21618.5	52.2619	140.452	115.119	223.304	98.381	248.952	51.1607	163.369	133.613	397.804		Technical replicate 4	0.0125209	235.62	0.569603	1.53079	1.25468	2.43379	1.07225	2.71333	0.557601	1.78056	1.45625	4.33566
		MEAN	168	3.79341e+06	15414.2	24845.5	15557.5	43076.8	16058.8	48031	8806	19125	22806	54901		MEAN	1	22579.8	91.7515	147.89	92.6042	256.409	95.5878	285.899	52.4167	113.839	135.75	326.792		MEAN	0.010899	246.098	1	1.61185	1.00929	2.79461	1.04181	3.11601	0.57129	1.24074	1.47954	3.5617
		SD	27.1662	217363	5166.71	2838.66	4237.96	7251.13	2375.25	4281.24	715.442	5805.02	1316.41	11420.1		SD	0.161703	1293.83	30.7542	16.8968	25.2259	43.1615	14.1384	25.4836	4.25858	34.5537	7.83575	67.9766		SD	0.00176241	14.1014	0.335191	0.184158	0.274938	0.470417	0.154095	0.277746	0.0464143	0.376601	0.0854019	0.740878
		Biological replicate 2	No Spike	VSV-G	B.1		A.30		C.1.2		P.1		BA.1			Biological replicate 2	No Spike	VSV-G	B.1		A.30		C.1.2		P.1		BA.1			Biological replicate 2	No Spike	VSV-G	B.1		A.30		C.1.2		P.1		BA.1
					WT, H655	MUT, Y655	MUT, H655	WT, Y655	MUT, H655	WT, Y655	MUT, H655	WT, Y655	MUT, H655	WT, Y655					WT, H655	MUT, Y655	MUT, H655	WT, Y655	MUT, H655	WT, Y655	MUT, H655	WT, Y655	MUT, H655	WT, Y655					WT, H655	MUT, Y655	MUT, H655	WT, Y655	MUT, H655	WT, Y655	MUT, H655	WT, Y655	MUT, H655	WT, Y655
		Technical replicate 1	189	3513709	19555	29072	14033	34889	16028	47257	10335	12664	25735	43536		Technical replicate 1	1.09091	20281.1	112.872	167.804	80.9986	201.38	92.5137	272.768	59.6537	73.0967	148.543	251.29		Technical replicate 1	0.0129772	241.26	1.34269	1.99615	0.96354	2.39556	1.10052	3.24478	0.709626	0.869541	1.76703	2.98929
		Technical replicate 2	159	3561997	16781	25121	16675	29670	18892	34911	7513	12454	19411	49190		Technical replicate 2	0.917749	20559.9	96.86	144.999	96.2482	171.255	109.045	201.506	43.3651	71.8846	112.04	283.925		Technical replicate 2	0.0109173	244.575	1.15222	1.72487	1.14495	2.03722	1.29717	2.39707	0.515861	0.855122	1.33281	3.37751
		Technical replicate 3	173	3561212	8868	23864	14026	23032	22621	33969	8836	15023	25864	46034		Technical replicate 3	0.998557	20555.3	51.1861	137.743	80.9582	132.941	130.569	196.069	51.0014	86.7128	149.287	265.709		Technical replicate 3	0.0118786	244.522	0.608899	1.63856	0.96306	1.58143	1.55321	2.33239	0.606701	1.03152	1.77589	3.16081
		Technical replicate 4	172	3472759	13052	25747	21362	29582	15499	46402	8213	17799	18260	43270		Technical replicate 4	0.992785	20044.8	75.3362	148.612	123.302	170.747	89.4603	267.833	47.4055	102.736	105.397	249.755		Technical replicate 4	0.0118099	238.448	0.896182	1.76785	1.46677	2.03117	1.0642	3.18608	0.563925	1.22212	1.25378	2.97102
		MEAN	173.25	3.52742e+06	14564	25951	16524	29293.2	18260	40634.8	8724.25	14485	22317.5	45507.5		MEAN	1	20360.3	84.0635	149.789	95.3766	169.081	105.397	234.544	50.3564	83.6075	128.817	262.67		MEAN	0.0118958	242.201	1	1.78186	1.13458	2.01135	1.25378	2.79008	0.599028	0.994576	1.53237	3.12466
		SD	12.2848	42869.1	4638.81	2223.12	3458.04	4855.96	3267.14	7171.91	1202.15	2497.53	4048.37	2752.65		SD	0.070908	247.441	26.7752	12.8318	19.9598	28.0286	18.858	41.3963	6.93883	14.4158	23.3672	15.8883		SD	0.000843506	2.9435	0.318512	0.152645	0.237438	0.333422	0.22433	0.492441	0.0825427	0.171487	0.277971	0.189004
		Biological replicate 3	No Spike	VSV-G	B.1		A.30		C.1.2		P.1		BA.1			Biological replicate 3	No Spike	VSV-G	B.1		A.30		C.1.2		P.1		BA.1			Biological replicate 3	No Spike	VSV-G	B.1		A.30		C.1.2		P.1		BA.1
					WT, H655	MUT, Y655	MUT, H655	WT, Y655	MUT, H655	WT, Y655	MUT, H655	WT, Y655	MUT, H655	WT, Y655					WT, H655	MUT, Y655	MUT, H655	WT, Y655	MUT, H655	WT, Y655	MUT, H655	WT, Y655	MUT, H655	WT, Y655					WT, H655	MUT, Y655	MUT, H655	WT, Y655	MUT, H655	WT, Y655	MUT, H655	WT, Y655	MUT, H655	WT, Y655
		Technical replicate 1	141	3112354	25270	25291	15162	40359	14824	34608	4258	11822	29388	47039		Technical replicate 1	0.849398	18749.1	152.229	152.355	91.3373	243.127	89.3012	208.482	25.6506	71.2169	177.036	283.367		Technical replicate 1	0.00763948	168.63	1.36915	1.37028	0.821488	2.18668	0.803175	1.87509	0.230702	0.640524	1.59226	2.54861
		Technical replicate 2	165	3248588	17107	26552	14109	35819	22346	47362	5883	16997	18408	45350		Technical replicate 2	0.993976	19569.8	103.054	159.952	84.994	215.777	134.614	285.313	35.4398	102.392	110.892	273.193		Technical replicate 2	0.00893982	176.011	0.92687	1.43861	0.764436	1.9407	1.21072	2.56611	0.318745	0.92091	0.997359	2.4571
		Technical replicate 3	184	3143600	18137	32640	12730	30644	15588	46269	7984	12655	35270	46275		Technical replicate 3	1.10843	18937.3	109.259	196.627	76.6867	184.602	93.9036	278.729	48.0964	76.2349	212.47	278.765		Technical replicate 3	0.00996925	170.323	0.982676	1.76846	0.689721	1.66031	0.844569	2.50689	0.432579	0.685657	1.91095	2.50721
		Technical replicate 4	174	3158529	13313	31022	11740	37252	22587	42877	7788	14117	32390	56529		Technical replicate 4	1.04819	19027.3	80.1988	186.88	70.7229	224.41	136.066	258.295	46.9157	85.0422	195.12	340.536		Technical replicate 4	0.00942745	171.131	0.721308	1.68079	0.636082	2.01834	1.22378	2.32311	0.421959	0.764869	1.75491	3.06278
		MEAN	166	3.16577e+06	18456.8	28876.2	13435.2	36018.5	18836.2	42779	6478.25	13897.8	28864	48798.2		MEAN	1	19070.9	111.185	173.953	80.9352	216.979	113.471	257.705	39.0256	83.7214	173.88	293.965		MEAN	0.008994	171.524	1	1.56454	0.727932	1.95151	1.02056	2.3178	0.350996	0.75299	1.56387	2.64392
		SD	18.3848	58469.5	4993.42	3513.13	1506.3	4053.25	4204.59	5772.31	1757.51	2273.51	7372.74	5199.89		SD	0.110752	352.226	30.0808	21.1634	9.07412	24.4172	25.3289	34.773	10.5874	13.6959	44.4141	31.3247		SD	0.0009961	3.16792	0.270547	0.190344	0.0816126	0.219608	0.227808	0.312748	0.0952233	0.123181	0.399461	0.281734
																														Data shown in graph
																Average	No Spike	VSV-G	B.1		A.30		C.1.2		P.1		BA.1			Average	No Spike	VSV-G	B.1		A.30		C.1.2		P.1		BA.1
																			WT, H655	MUT, Y655	MUT, H655	WT, Y655	MUT, H655	WT, Y655	MUT, H655	WT, Y655	MUT, H655	WT, Y655					WT, H655	MUT, Y655	MUT, H655	WT, Y655	MUT, H655	WT, Y655	MUT, H655	WT, Y655	MUT, H655	WT, Y655
																Biological replicate 1	1	22579.8	91.7515	147.89	92.6042	256.409	95.5878	285.899	52.4167	113.839	135.75	326.792		Biological replicate 1	0.010899	246.098	1	1.61185	1.00929	2.79461	1.04181	3.11601	0.57129	1.24074	1.47954	3.5617
																Biological replicate 2	1	20360.3	84.0635	149.789	95.3766	169.081	105.397	234.544	50.3564	83.6075	128.817	262.67		Biological replicate 2	0.0118958	242.201	1	1.78186	1.13458	2.01135	1.25378	2.79008	0.599028	0.994576	1.53237	3.12466
																Biological replicate 3	1	19070.9	111.185	173.953	80.9352	216.979	113.471	257.705	39.0256	83.7214	173.88	293.965		Biological replicate 3	0.008994	171.524	1	1.56454	0.727932	1.95151	1.02056	2.3178	0.350996	0.75299	1.56387	2.64392
																MEAN	1	20670.3	95.6667	157.211	89.6387	214.156	104.819	259.383	47.2662	93.7227	146.149	294.476		MEAN	0.0105963	219.941	1	1.65275	0.957268	2.25249	1.10538	2.7413	0.507105	0.9961	1.52526	3.1101
																SD	0	1774.89	13.9783	14.5305	7.66381	43.7326	8.9558	25.7185	7.21056	17.4215	24.2645	32.0641		SD	0.00147438	41.9758	0	0.114288	0.208256	0.470441	0.128951	0.401338	0.135903	0.243876	0.0426136	0.459063
																SEM	0	1024.73	8.0704	8.38918	4.4247	25.249	5.17063	14.8486	4.16302	10.0583	14.0091	18.5122		SEM	0.000851236	24.2347	0	0.0659843	0.120236	0.271609	0.0744497	0.231713	0.0784639	0.140802	0.024603	0.26504
		Huh-7
		Raw data (counts per second)														Fold over Background														Fold change to B.1 (WT)
		Biological replicate 1	No Spike	VSV-G	B.1		A.30		C.1.2		P.1		BA.1			Biological replicate 1	No Spike	VSV-G	B.1		A.30		C.1.2		P.1		BA.1			Biological replicate 1	No Spike	VSV-G	B.1		A.30		C.1.2		P.1		BA.1
					WT, H655	MUT, Y655	MUT, H655	WT, Y655	MUT, H655	WT, Y655	MUT, H655	WT, Y655	MUT, H655	WT, Y655					WT, H655	MUT, Y655	MUT, H655	WT, Y655	MUT, H655	WT, Y655	MUT, H655	WT, Y655	MUT, H655	WT, Y655					WT, H655	MUT, Y655	MUT, H655	WT, Y655	MUT, H655	WT, Y655	MUT, H655	WT, Y655	MUT, H655	WT, Y655
		Technical replicate 1	169	845450	30554	30798	32790	39494	36385	70694	19635	26669	38195	41652		Technical replicate 1	0.965714	4831.14	174.594	175.989	187.371	225.68	207.914	403.966	112.2	152.394	218.257	238.011		Technical replicate 1	0.00544577	27.2434	0.984557	0.992419	1.05661	1.27263	1.17245	2.27801	0.632708	0.859369	1.23078	1.34217
		Technical replicate 2	169	806262	28428	43731	23095	57281	33682	64632	21102	24289	32261	45738		Technical replicate 2	0.965714	4607.21	162.446	249.891	131.971	327.32	192.469	369.326	120.583	138.794	184.349	261.36		Technical replicate 2	0.00544577	25.9806	0.91605	1.40917	0.744202	1.84579	1.08535	2.08267	0.67998	0.782677	1.03956	1.47384
		Technical replicate 3	178	868451	36276	47966	27581	48528	43076	65188	19241	17912	26217	45306		Technical replicate 3	1.01714	4962.58	207.291	274.091	157.606	277.303	246.149	372.503	109.949	102.354	149.811	258.891		Technical replicate 3	0.00573578	27.9845	1.16894	1.54563	0.888756	1.56374	1.38806	2.10059	0.620012	0.577187	0.844804	1.45992
		Technical replicate 4	184	739255	28875	34002	30326	54887	37631	51864	12281	19650	34066	52727		Technical replicate 4	1.05143	4224.31	165	194.297	173.291	313.64	215.034	296.366	70.1771	112.286	194.663	301.297		Technical replicate 4	0.00592912	23.8214	0.930454	1.09566	0.97721	1.76865	1.2126	1.67124	0.395737	0.633192	1.09773	1.69905
		MEAN	175	814854	31033.2	39124.2	28448	50047.5	37693.5	63094.5	18064.8	22130	32684.8	46355.8		MEAN	1	4656.31	177.333	223.567	162.56	285.986	215.391	360.54	103.227	126.457	186.77	264.89		MEAN	0.00563911	26.2575	1	1.26072	0.916694	1.61271	1.21462	2.03313	0.58211	0.713106	1.05322	1.49374
		SD	7.34847	56562	3613.01	8061.48	4154.76	7946.27	3948.82	7971.26	3938.1	4049.93	4976.01	4626.07		SD	0.0419913	323.212	20.6458	46.0656	23.7415	45.4072	22.5647	45.5501	22.5034	23.1424	28.4343	26.4347		SD	0.000236793	1.82263	0.116424	0.259769	0.133881	0.256057	0.127245	0.256862	0.126899	0.130503	0.160345	0.149068
		Biological replicate 2	No Spike	VSV-G	B.1		A.30		C.1.2		P.1		BA.1			Biological replicate 2	No Spike	VSV-G	B.1		A.30		C.1.2		P.1		BA.1			Biological replicate 2	No Spike	VSV-G	B.1		A.30		C.1.2		P.1		BA.1
					WT, H655	MUT, Y655	MUT, H655	WT, Y655	MUT, H655	WT, Y655	MUT, H655	WT, Y655	MUT, H655	WT, Y655					WT, H655	MUT, Y655	MUT, H655	WT, Y655	MUT, H655	WT, Y655	MUT, H655	WT, Y655	MUT, H655	WT, Y655					WT, H655	MUT, Y655	MUT, H655	WT, Y655	MUT, H655	WT, Y655	MUT, H655	WT, Y655	MUT, H655	WT, Y655
		Technical replicate 1	184	898349	29501	43782	32880	27287	45913	69851	20950	28171	23162	27394		Technical replicate 1	1.02793	5018.71	164.81	244.592	183.687	152.441	256.497	390.229	117.039	157.38	129.397	153.039		Technical replicate 1	0.00507163	24.7614	0.813142	1.20677	0.906278	0.752117	1.26551	1.92532	0.577449	0.776483	0.638419	0.755066
		Technical replicate 2	189	749142	37083	34103	29534	39701	48945	58267	20676	21451	16554	43264		Technical replicate 2	1.05587	4185.15	207.168	190.52	164.994	221.793	273.436	325.514	115.508	119.838	92.4804	241.698		Technical replicate 2	0.00520945	20.6488	1.02213	0.939988	0.814052	1.09429	1.34908	1.60603	0.569897	0.591258	0.456281	1.19249
		Technical replicate 3	187	941974	39891	42788	19458	57141	46959	69683	11751	16195	25299	28636		Technical replicate 3	1.04469	5262.42	222.855	239.039	108.704	319.223	262.341	389.291	65.648	90.4749	141.335	159.978		Technical replicate 3	0.00515432	25.9638	1.09952	1.17937	0.536325	1.57499	1.29434	1.92069	0.323895	0.446386	0.697322	0.7893
		Technical replicate 4	156	913002	38646	43387	30607	40698	32848	58096	9688	15359	27814	28862		Technical replicate 4	0.871508	5100.57	215.899	242.385	170.989	227.363	183.508	324.559	54.1229	85.8045	155.385	161.24		Technical replicate 4	0.00429986	25.1653	1.06521	1.19588	0.843627	1.12177	0.905396	1.60131	0.267032	0.423343	0.766643	0.795529
		MEAN	179	875617	36280.2	41015	28119.8	41206.8	43666.2	63974.2	15766.2	20294	23207.2	32039		MEAN	1	4891.71	202.683	229.134	157.094	230.205	243.946	357.398	88.0796	113.374	129.649	178.989		MEAN	0.00493381	24.1348	1	1.1305	0.77507	1.13579	1.20358	1.76334	0.434568	0.559368	0.639666	0.883098
		SD	15.4704	86243	4663.22	4626.08	5940.61	12250	7320.97	6689.61	5889.09	5903.16	4825.81	7511.11		SD	0.0864268	481.804	26.0515	25.844	33.1877	68.4356	40.8993	37.3721	32.9	32.9785	26.9598	41.9615		SD	0.000426414	2.37713	0.128533	0.12751	0.163742	0.337649	0.201789	0.184387	0.162322	0.16271	0.133015	0.20703
		Biological replicate 3	No Spike	VSV-G	B.1		A.30		C.1.2		P.1		BA.1			Biological replicate 3	No Spike	VSV-G	B.1		A.30		C.1.2		P.1		BA.1			Biological replicate 3	No Spike	VSV-G	B.1		A.30		C.1.2		P.1		BA.1
					WT, H655	MUT, Y655	MUT, H655	WT, Y655	MUT, H655	WT, Y655	MUT, H655	WT, Y655	MUT, H655	WT, Y655					WT, H655	MUT, Y655	MUT, H655	WT, Y655	MUT, H655	WT, Y655	MUT, H655	WT, Y655	MUT, H655	WT, Y655					WT, H655	MUT, Y655	MUT, H655	WT, Y655	MUT, H655	WT, Y655	MUT, H655	WT, Y655	MUT, H655	WT, Y655
		Technical replicate 1	183	861975	24739	33995	30774	47363	38343	67323	17846	15075	27797	42148		Technical replicate 1	1.01245	4768.88	136.869	188.077	170.257	262.036	212.133	372.465	98.7331	83.4025	153.787	233.184		Technical replicate 1	0.00589325	27.7586	0.796683	1.09476	0.991031	1.52526	1.23478	2.16804	0.574704	0.485468	0.895161	1.35731
		Technical replicate 2	192	805897	21749	34841	28845	35099	41737	64242	17420	18003	29880	48444		Technical replicate 2	1.06224	4458.63	120.326	192.758	159.585	194.185	230.91	355.419	96.3762	99.6017	165.311	268.017		Technical replicate 2	0.00618308	25.9527	0.700394	1.122	0.928911	1.13031	1.34408	2.06882	0.560985	0.57976	0.962241	1.56007
		Technical replicate 3	177	949216	32147	45417	25252	33306	32899	54773	14889	24540	41971	70917		Technical replicate 3	0.979253	5251.54	177.853	251.27	139.707	184.266	182.014	303.032	82.3734	135.768	232.205	392.349		Technical replicate 3	0.00570002	30.5681	1.03525	1.46259	0.813203	1.07257	1.05946	1.76388	0.479478	0.790275	1.35161	2.28378
		Technical replicate 4	171	981515	45575	35163	23279	47395	29803	48912	10444	20084	43428	58951		Technical replicate 4	0.946058	5430.24	252.144	194.539	128.791	262.213	164.885	270.606	57.7815	111.115	240.266	326.147		Technical replicate 4	0.0055068	31.6082	1.46768	1.13237	0.749666	1.52629	0.959762	1.57514	0.336334	0.646776	1.39853	1.89843
		MEAN	180.75	899651	31052.5	37354	27037.5	40790.8	35695.5	58812.5	15149.8	19425.5	35769	55115		MEAN	1	4977.32	171.798	206.661	149.585	225.675	197.485	325.38	83.816	107.472	197.892	304.924		MEAN	0.00582079	28.9719	1	1.20293	0.870703	1.31361	1.14952	1.89397	0.487875	0.62557	1.15189	1.7749
		SD	8.95824	80348.6	10622.6	5397.85	3393.27	7642.6	5355.71	8490.1	3397.84	3980.87	8069.66	12610.4		SD	0.0495615	444.529	58.7693	29.8636	18.7733	42.2827	29.6305	46.9715	18.7985	22.0242	44.6454	69.7669		SD	0.000288487	2.58751	0.342084	0.17383	0.109275	0.246119	0.172473	0.273411	0.109422	0.128198	0.259871	0.406098
																														Data shown in graph
																Average	No Spike	VSV-G	B.1		A.30		C.1.2		P.1		BA.1			Average	No Spike	VSV-G	B.1		A.30		C.1.2		P.1		BA.1
																			WT, H655	MUT, Y655	MUT, H655	WT, Y655	MUT, H655	WT, Y655	MUT, H655	WT, Y655	MUT, H655	WT, Y655					WT, H655	MUT, Y655	MUT, H655	WT, Y655	MUT, H655	WT, Y655	MUT, H655	WT, Y655	MUT, H655	WT, Y655
																Biological replicate 1	1	4656.31	177.333	223.567	162.56	285.986	215.391	360.54	103.227	126.457	186.77	264.89		Biological replicate 1	0.00563911	26.2575	1	1.26072	0.916694	1.61271	1.21462	2.03313	0.58211	0.713106	1.05322	1.49374
																Biological replicate 2	1	4891.71	202.683	229.134	157.094	230.205	243.946	357.398	88.0796	113.374	129.649	178.989		Biological replicate 2	0.00493381	24.1348	1	1.1305	0.77507	1.13579	1.20358	1.76334	0.434568	0.559368	0.639666	0.883098
																Biological replicate 3	1	4977.32	171.798	206.661	149.585	225.675	197.485	325.38	83.816	107.472	197.892	304.924		Biological replicate 3	0.00582079	28.9719	1	1.20293	0.870703	1.31361	1.14952	1.89397	0.487875	0.62557	1.15189	1.7749
																MEAN	1	4841.78	183.938	219.787	156.413	247.289	218.941	347.773	91.7076	115.768	171.437	249.601		MEAN	0.00546457	26.4547	1	1.19805	0.854156	1.35403	1.18924	1.89681	0.501518	0.632681	0.948257	1.38391
																SD	0	166.228	16.4678	11.7035	6.5142	33.5891	23.4325	19.456	10.2014	9.71641	36.614	64.3446		SD	0.000468539	2.42459	1.75542e-16	0.0652447	0.0722473	0.241014	0.0348372	0.134918	0.0747107	0.0771155	0.271763	0.455932
																SEM	0	95.9716	9.50771	6.75704	3.76097	19.3927	13.5288	11.2329	5.88981	5.60977	21.1391	37.1494		SEM	0.000270511	1.39984	1.01349e-16	0.037669	0.041712	0.13915	0.0201133	0.0778947	0.0431342	0.0445227	0.156903	0.263232
		A549-ACE2
		Raw data (counts per second)														Fold over Background														Fold change to B.1 (WT)
		Biological replicate 1	No Spike	VSV-G	B.1		A.30		C.1.2		P.1		BA.1			Biological replicate 1	No Spike	VSV-G	B.1		A.30		C.1.2		P.1		BA.1			Biological replicate 1	No Spike	VSV-G	B.1		A.30		C.1.2		P.1		BA.1
					WT, H655	MUT, Y655	MUT, H655	WT, Y655	MUT, H655	WT, Y655	MUT, H655	WT, Y655	MUT, H655	WT, Y655					WT, H655	MUT, Y655	MUT, H655	WT, Y655	MUT, H655	WT, Y655	MUT, H655	WT, Y655	MUT, H655	WT, Y655					WT, H655	MUT, Y655	MUT, H655	WT, Y655	MUT, H655	WT, Y655	MUT, H655	WT, Y655	MUT, H655	WT, Y655
		Technical replicate 1	155	236863	2220	5396	1290	6448	929	6813	1705	1982	3494	7232		Technical replicate 1	1	1528.15	14.3226	34.8129	8.32258	41.6	5.99355	43.9548	11	12.7871	22.5419	46.6581		Technical replicate 1	0.0550133	84.0685	0.787933	1.91517	0.457853	2.28855	0.329725	2.4181	0.605146	0.703461	1.24011	2.56681
		Technical replicate 2	140	126449	3087	4067	1811	5922	1474	4764	734	3003	1054	8939		Technical replicate 2	0.903226	815.8	19.9161	26.2387	11.6839	38.2065	9.50968	30.7355	4.73548	19.3742	6.8	57.671		Technical replicate 2	0.0496894	44.8799	1.09565	1.44348	0.642768	2.10186	0.523159	1.69086	0.260515	1.06584	0.374091	3.17267
		Technical replicate 3	177	108822	2783	5205	1062	4564	2376	3069	770	769	1239	9974		Technical replicate 3	1.14194	702.077	17.9548	33.5806	6.85161	29.4452	15.329	19.8	4.96774	4.96129	7.99355	64.3484		Technical replicate 3	0.0628217	38.6236	0.987755	1.84738	0.37693	1.61988	0.843301	1.08926	0.273292	0.272937	0.439752	3.54002
		Technical replicate 4	148	158096	3180	3895	1925	6007	1945	6090	2032	1628	2243	5666		Technical replicate 4	0.954839	1019.97	20.5161	25.129	12.4194	38.7548	12.5484	39.2903	13.1097	10.5032	14.471	36.5548		Technical replicate 4	0.0525288	56.1122	1.12866	1.38243	0.68323	2.13203	0.690328	2.16149	0.721207	0.577817	0.796096	2.011
		MEAN	155	157558	2817.5	4640.75	1522	5735.25	1681	5184	1310.25	1845.5	2007.5	7952.75		MEAN	1	1016.5	18.1774	29.9403	9.81935	37.0016	10.8452	33.4452	8.45323	11.9065	12.9516	51.3081		MEAN	0.0550133	55.921	1	1.64712	0.540195	2.03558	0.596628	1.83993	0.46504	0.655013	0.712511	2.82263
		SD	15.8955	56664.3	432.91	769.006	412.858	814.159	622.113	1645.61	658.454	924.589	1120.25	1897.97		SD	0.102552	365.576	2.79297	4.96133	2.6636	5.25264	4.01363	10.6168	4.24809	5.96509	7.22744	12.245		SD	0.0056417	20.1116	0.15365	0.272939	0.146533	0.288965	0.220803	0.584068	0.233701	0.32816	0.397605	0.673635
		Biological replicate 2	No Spike	VSV-G	B.1		A.30		C.1.2		P.1		BA.1			Biological replicate 2	No Spike	VSV-G	B.1		A.30		C.1.2		P.1		BA.1			Biological replicate 2	No Spike	VSV-G	B.1		A.30		C.1.2		P.1		BA.1
					WT, H655	MUT, Y655	MUT, H655	WT, Y655	MUT, H655	WT, Y655	MUT, H655	WT, Y655	MUT, H655	WT, Y655					WT, H655	MUT, Y655	MUT, H655	WT, Y655	MUT, H655	WT, Y655	MUT, H655	WT, Y655	MUT, H655	WT, Y655					WT, H655	MUT, Y655	MUT, H655	WT, Y655	MUT, H655	WT, Y655	MUT, H655	WT, Y655	MUT, H655	WT, Y655
		Technical replicate 1	155	131123	2136	5364	1632	5261	2265	4268	1545	1954	1988	8026		Technical replicate 1	0.945122	799.53	13.0244	32.7073	9.95122	32.0793	13.811	26.0244	9.42073	11.9146	12.122	48.939		Technical replicate 1	0.0613133	51.8683	0.844937	2.12184	0.64557	2.08109	0.895965	1.68829	0.611155	0.772943	0.786392	3.17484
		Technical replicate 2	158	186576	4373	4061	1601	5301	868	5183	564	1404	1400	6193		Technical replicate 2	0.963415	1137.66	26.6646	24.7622	9.7622	32.3232	5.29268	31.6037	3.43902	8.56098	8.53659	37.7622		Technical replicate 2	0.0625	73.8038	1.72983	1.60641	0.633307	2.09691	0.343354	2.05024	0.223101	0.55538	0.553797	2.44976
		Technical replicate 3	163	227137	2735	4588	1149	4326	1375	2988	1435	2061	1245	2908		Technical replicate 3	0.993902	1384.98	16.6768	27.9756	7.0061	26.378	8.38415	18.2195	8.75	12.5671	7.59146	17.7317		Technical replicate 3	0.0644778	89.8485	1.08188	1.81487	0.454509	1.71123	0.543908	1.18196	0.567642	0.815269	0.492484	1.15032
		Technical replicate 4	180	184995	868	3763	1239	3707	1700	3717	727	1506	1958	4145		Technical replicate 4	1.09756	1128.02	5.29268	22.9451	7.55488	22.6037	10.3659	22.6646	4.43293	9.18293	11.939	25.2744		Technical replicate 4	0.0712025	73.1784	0.343354	1.48853	0.490111	1.46638	0.672468	1.47033	0.287579	0.595728	0.774525	1.63964
		MEAN	164	182458	2528	4444	1405.25	4648.75	1552	4039	1067.75	1731.25	1647.75	5318		MEAN	1	1112.55	15.4146	27.0976	8.5686	28.346	9.46341	24.628	6.51067	10.5564	10.0473	32.4268		MEAN	0.0648734	72.1747	1	1.75791	0.555874	1.8389	0.613924	1.59771	0.422369	0.68483	0.6518	2.10364
		SD	11.1654	39390.7	1455.58	701.804	247.007	772.731	585.792	925.466	494.137	324.645	381.057	2257.06		SD	0.0680818	240.187	8.87549	4.27929	1.50614	4.71178	3.5719	5.64309	3.01303	1.97954	2.32352	13.7625		SD	0.0044167	15.5818	0.575783	0.277612	0.0977083	0.305669	0.231722	0.366086	0.195466	0.12842	0.150734	0.892823
		Biological replicate 3	No Spike	VSV-G	B.1		A.30		C.1.2		P.1		BA.1			Biological replicate 3	No Spike	VSV-G	B.1		A.30		C.1.2		P.1		BA.1			Biological replicate 3	No Spike	VSV-G	B.1		A.30		C.1.2		P.1		BA.1
					WT, H655	MUT, Y655	MUT, H655	WT, Y655	MUT, H655	WT, Y655	MUT, H655	WT, Y655	MUT, H655	WT, Y655					WT, H655	MUT, Y655	MUT, H655	WT, Y655	MUT, H655	WT, Y655	MUT, H655	WT, Y655	MUT, H655	WT, Y655					WT, H655	MUT, Y655	MUT, H655	WT, Y655	MUT, H655	WT, Y655	MUT, H655	WT, Y655	MUT, H655	WT, Y655
		Technical replicate 1	148	97550	2185	3886	1573	3199	1520	3774	1080	429	913	5065		Technical replicate 1	0.929356	612.559	13.7206	24.4019	9.87755	20.0879	9.54474	23.6986	6.78179	2.69388	5.73312	31.8053		Technical replicate 1	0.05	32.9561	0.738176	1.31284	0.531419	1.08074	0.513514	1.275	0.364865	0.144932	0.308446	1.71115
		Technical replicate 2	170	243307	2650	6912	2648	5654	1576	4526	896	1544	1811	8048		Technical replicate 2	1.0675	1527.83	16.6405	43.4035	16.6279	35.5039	9.89639	28.4207	5.62637	9.69545	11.3721	50.5369		Technical replicate 2	0.0574324	82.1983	0.89527	2.33514	0.894595	1.91014	0.532432	1.52905	0.302703	0.521622	0.611824	2.71892
		Technical replicate 3	155	154215	4135	7690	1839	4242	1728	5086	777	2446	2393	8371		Technical replicate 3	0.973312	968.383	25.9655	48.2889	11.5479	26.6374	10.8509	31.9372	4.87912	15.3595	15.0267	52.5651		Technical replicate 3	0.0523649	52.0997	1.39696	2.59797	0.621284	1.43311	0.583784	1.71824	0.2625	0.826351	0.808446	2.82804
		Technical replicate 4	164	235819	2870	5621	1630	5003	2557	3240	1150	1358	3886	8338		Technical replicate 4	1.02983	1480.81	18.022	35.2967	10.2355	31.416	16.0565	20.3454	7.22135	8.52747	24.4019	52.3579		Technical replicate 4	0.0554054	79.6686	0.969595	1.89899	0.550676	1.6902	0.863851	1.09459	0.388514	0.458784	1.31284	2.81689
		MEAN	159.25	182723	2960	6027.25	1922.5	4524.5	1845.25	4156.5	975.75	1444.25	2250.75	7455.5		MEAN	1	1147.4	18.5871	37.8477	12.0722	28.4113	11.5871	26.1005	6.12716	9.06907	14.1334	46.8163		MEAN	0.0538007	61.7307	1	2.03623	0.649493	1.52855	0.623395	1.40422	0.329645	0.487922	0.760389	2.51875
		SD	9.70824	69658.1	833.757	1663.08	497.001	1055.38	482.569	813.793	170.385	826.967	1248.63	1600.26		SD	0.0609623	437.413	5.23552	10.4432	3.12088	6.6272	3.03026	5.11016	1.06992	5.19289	7.84069	10.0487		SD	0.00327981	23.5331	0.281675	0.561852	0.167906	0.356548	0.16303	0.27493	0.0575624	0.279381	0.421835	0.540628
																														Data shown in graph
																Average	No Spike	VSV-G	B.1		A.30		C.1.2		P.1		BA.1			Average	No Spike	VSV-G	B.1		A.30		C.1.2		P.1		BA.1
																			WT, H655	MUT, Y655	MUT, H655	WT, Y655	MUT, H655	WT, Y655	MUT, H655	WT, Y655	MUT, H655	WT, Y655					WT, H655	MUT, Y655	MUT, H655	WT, Y655	MUT, H655	WT, Y655	MUT, H655	WT, Y655	MUT, H655	WT, Y655
																Biological replicate 1	1	1016.5	18.1774	29.9403	9.81935	37.0016	10.8452	33.4452	8.45323	11.9065	12.9516	51.3081		Biological replicate 1	0.0550133	55.921	1	1.64712	0.540195	2.03558	0.596628	1.83993	0.46504	0.655013	0.712511	2.82263
																Biological replicate 2	1	1112.55	15.4146	27.0976	8.5686	28.346	9.46341	24.628	6.51067	10.5564	10.0473	32.4268		Biological replicate 2	0.0648734	72.1747	1	1.75791	0.555874	1.8389	0.613924	1.59771	0.422369	0.68483	0.6518	2.10364
																Biological replicate 3	1	1147.4	18.5871	37.8477	12.0722	28.4113	11.5871	26.1005	6.12716	9.06907	14.1334	46.8163		Biological replicate 3	0.0538007	61.7307	1	2.03623	0.649493	1.52855	0.623395	1.40422	0.329645	0.487922	0.760389	2.51875
																MEAN	1	1092.15	17.3931	31.6285	10.1534	31.253	10.6319	28.0579	7.03035	10.5106	12.3774	43.5171		MEAN	0.0578958	63.2755	1	1.81375	0.581854	1.80101	0.611316	1.61395	0.405685	0.609255	0.708233	2.48167
																SD	0	67.7903	1.72557	5.57037	1.77553	4.97857	1.0778	4.72324	1.24708	1.41924	2.10273	9.86352		SD	0.00607314	8.23624	0	0.200479	0.0590994	0.255632	0.0135728	0.218307	0.0692222	0.10613	0.0544206	0.360925
																SEM	0	39.1387	0.996258	3.21606	1.0251	2.87438	0.622267	2.72696	0.72	0.8194	1.21401	5.69471		SEM	0.00350633	4.7552	0	0.115746	0.034121	0.147589	0.00783626	0.12604	0.0399654	0.061274	0.0314197	0.20838
		Caco-2
		Raw data (counts per second)														Fold over Background														Fold change to B.1 (WT)
		Biological replicate 1	No Spike	VSV-G	B.1		A.30		C.1.2		P.1		BA.1			Biological replicate 1	No Spike	VSV-G	B.1		A.30		C.1.2		P.1		BA.1			Biological replicate 1	No Spike	VSV-G	B.1		A.30		C.1.2		P.1		BA.1
					WT, H655	MUT, Y655	MUT, H655	WT, Y655	MUT, H655	WT, Y655	MUT, H655	WT, Y655	MUT, H655	WT, Y655					WT, H655	MUT, Y655	MUT, H655	WT, Y655	MUT, H655	WT, Y655	MUT, H655	WT, Y655	MUT, H655	WT, Y655					WT, H655	MUT, Y655	MUT, H655	WT, Y655	MUT, H655	WT, Y655	MUT, H655	WT, Y655	MUT, H655	WT, Y655
		Technical replicate 1	145	344100	14413	3553	16113	1558	11732	3032	5508	6091	9513	2695		Technical replicate 1	0.876133	2079.15	87.0876	21.4683	97.3595	9.4139	70.8882	18.3202	33.281	36.8036	57.4804	16.284		Technical replicate 1	0.012124	28.7715	1.20513	0.29708	1.34727	0.13027	0.980957	0.253517	0.460545	0.509292	0.795418	0.225339
		Technical replicate 2	161	350388	12863	5890	16011	5150	10689	8262	13244	11983	9332	4138		Technical replicate 2	0.97281	2117.15	77.7221	35.5891	96.7432	31.1178	64.5861	49.9215	80.0242	72.4048	56.3867	25.003		Technical replicate 2	0.0134618	29.2973	1.07552	0.492485	1.33874	0.430611	0.893748	0.690817	1.10738	1.00194	0.780284	0.345994
		Technical replicate 3	162	351083	10035	6642	21220	11275	6324	5650	9568	7011	13741	4438		Technical replicate 3	0.978852	2121.35	60.6344	40.1329	128.218	68.1269	38.2115	34.139	57.8127	42.3625	83.0272	26.8157		Technical replicate 3	0.0135454	29.3554	0.839064	0.555363	1.77428	0.942745	0.528774	0.472418	0.800017	0.586216	1.14894	0.371078
		Technical replicate 4	194	357333	10528	3857	16105	8506	8598	4813	13264	7597	9834	1316		Technical replicate 4	1.17221	2159.11	63.6133	23.3051	97.3112	51.3958	51.9517	29.0816	80.145	45.9033	59.4199	7.95166		Technical replicate 4	0.0162211	29.878	0.880286	0.322498	1.3466	0.711219	0.718911	0.402433	1.10905	0.635214	0.822258	0.110036
		MEAN	165.5	350726	11959.8	4985.5	17362.2	6622.25	9335.75	5439.25	10396	8170.5	10605	3146.75		MEAN	1	2119.19	72.2644	30.1239	104.908	40.0136	56.4094	32.8656	62.8157	49.3686	64.0785	19.0136		MEAN	0.0138381	29.3255	1	0.416857	1.45172	0.553711	0.780597	0.454796	0.869249	0.683166	0.886724	0.263112
		SD	20.5345	5409.81	2048.48	1515.22	2572.25	4203.6	2393.62	2175.57	3693	2616.16	2100.95	1438.24		SD	0.124076	32.6877	12.3776	9.15541	15.5423	25.3994	14.4629	13.1455	22.3142	15.8076	12.6945	8.69029		SD	0.00171697	0.452334	0.171282	0.126693	0.215076	0.351479	0.200139	0.181908	0.308785	0.218747	0.175668	0.120257
		Biological replicate 2	No Spike	VSV-G	B.1		A.30		C.1.2		P.1		BA.1			Biological replicate 2	No Spike	VSV-G	B.1		A.30		C.1.2		P.1		BA.1			Biological replicate 2	No Spike	VSV-G	B.1		A.30		C.1.2		P.1		BA.1
					WT, H655	MUT, Y655	MUT, H655	WT, Y655	MUT, H655	WT, Y655	MUT, H655	WT, Y655	MUT, H655	WT, Y655					WT, H655	MUT, Y655	MUT, H655	WT, Y655	MUT, H655	WT, Y655	MUT, H655	WT, Y655	MUT, H655	WT, Y655					WT, H655	MUT, Y655	MUT, H655	WT, Y655	MUT, H655	WT, Y655	MUT, H655	WT, Y655	MUT, H655	WT, Y655
		Technical replicate 1	152	387435	14856	3114	14075	7175	15239	9854	9127	11619	4740	2236		Technical replicate 1	0.9728	2479.58	95.0784	19.9296	90.08	45.92	97.5296	63.0656	58.4128	74.3616	30.336	14.3104		Technical replicate 1	0.0144665	36.874	1.41391	0.296374	1.33958	0.682878	1.45037	0.937851	0.868659	1.10583	0.451128	0.212811
		Technical replicate 2	155	344078	9043	3480	14747	8746	15752	7679	8333	7067	9655	4432		Technical replicate 2	0.992	2202.1	57.8752	22.272	94.3808	55.9744	100.813	49.1456	53.3312	45.2288	61.792	28.3648		Technical replicate 2	0.0147521	32.7475	0.860664	0.331208	1.40354	0.832397	1.49919	0.730846	0.79309	0.672599	0.918911	0.421814
		Technical replicate 3	161	316884	7548	3644	19285	4534	17079	15609	13618	7603	11253	4315		Technical replicate 3	1.0304	2028.06	48.3072	23.3216	123.424	29.0176	109.306	99.8976	87.1552	48.6592	72.0192	27.616		Technical replicate 3	0.0153231	30.1593	0.718378	0.346816	1.83544	0.431522	1.62549	1.48558	1.29609	0.723613	1.071	0.410679
		Technical replicate 4	157	376039	10581	1717	20166	7783	12971	9194	21169	8241	12172	4475		Technical replicate 4	1.0048	2406.65	67.7184	10.9888	129.062	49.8112	83.0144	58.8416	135.482	52.7424	77.9008	28.64		Technical replicate 4	0.0149424	35.7894	1.00704	0.163415	1.91929	0.740744	1.23451	0.875036	2.01475	0.784334	1.15847	0.425907
		MEAN	156.25	356109	10507	2988.75	17068.2	7059.5	15260.2	10584	13061.8	8632.5	9455	3864.5		MEAN	1	2279.1	67.2448	19.128	109.237	45.1808	97.6656	67.7376	83.5952	55.248	60.512	24.7328		MEAN	0.014871	33.8925	1	0.284453	1.62446	0.671885	1.45239	1.00733	1.24315	0.821595	0.899876	0.367802
		SD	3.77492	31947.2	3152.68	876.302	3101.49	1803.63	1711.8	3471.53	5884.45	2048.02	3310.9	1087.77		SD	0.0241595	204.462	20.1772	5.60833	19.8496	11.5432	10.9555	22.2178	37.6605	13.1073	21.1897	6.96173		SD	0.000359276	3.04056	0.300056	0.0834017	0.295184	0.17166	0.16292	0.330402	0.56005	0.194919	0.315113	0.103528
		Biological replicate 3	No Spike	VSV-G	B.1		A.30		C.1.2		P.1		BA.1			Biological replicate 3	No Spike	VSV-G	B.1		A.30		C.1.2		P.1		BA.1			Biological replicate 3	No Spike	VSV-G	B.1		A.30		C.1.2		P.1		BA.1
					WT, H655	MUT, Y655	MUT, H655	WT, Y655	MUT, H655	WT, Y655	MUT, H655	WT, Y655	MUT, H655	WT, Y655					WT, H655	MUT, Y655	MUT, H655	WT, Y655	MUT, H655	WT, Y655	MUT, H655	WT, Y655	MUT, H655	WT, Y655					WT, H655	MUT, Y655	MUT, H655	WT, Y655	MUT, H655	WT, Y655	MUT, H655	WT, Y655	MUT, H655	WT, Y655
		Technical replicate 1	160	292690	6416	2760	15995	11796	11275	7971	12758	6406	10580	1783		Technical replicate 1	0.952381	1742.2	38.1905	16.4286	95.2083	70.2143	67.1131	47.4464	75.9405	38.131	62.9762	10.6131		Technical replicate 1	0.0175781	32.1558	0.704881	0.303222	1.75726	1.29594	1.2387	0.875718	1.40163	0.703782	1.16235	0.195886
		Technical replicate 2	168	322453	7799	3399	20337	14035	18560	14517	9868	9085	10161	5731		Technical replicate 2	1	1919.36	46.4226	20.2321	121.054	83.5417	110.476	86.4107	58.7381	54.0774	60.4821	34.1131		Technical replicate 2	0.018457	35.4256	0.856821	0.373424	2.23428	1.54193	2.03906	1.59488	1.08413	0.998105	1.11632	0.629625
		Technical replicate 3	173	276061	10241	3212	18158	6126	17336	9676	13660	11332	9973	2382		Technical replicate 3	1.02976	1643.22	60.9583	19.119	108.083	36.4643	103.19	57.5952	81.3095	67.4524	59.3631	14.1786		Technical replicate 3	0.0190063	30.3289	1.12511	0.35288	1.99489	0.67302	1.90458	1.06303	1.50073	1.24497	1.09566	0.261694
		Technical replicate 4	171	415578	11953	2301	13781	5646	9286	10116	10985	11700	17892	8338		Technical replicate 4	1.01786	2473.68	71.1488	13.6964	82.0298	33.6071	55.2738	60.2143	65.3869	69.6429	106.5	49.631		Technical replicate 4	0.0187866	45.6566	1.31319	0.252795	1.51402	0.620286	1.02019	1.11137	1.20684	1.2854	1.96567	0.916037
		MEAN	168	326696	9102.25	2918	17067.8	9400.75	14114.2	10570	11817.8	9630.75	12151.5	4558.5		MEAN	1	1944.62	54.1801	17.369	101.594	55.9568	84.0134	62.9167	70.3438	57.3259	72.3304	27.1339		MEAN	0.018457	35.8917	1	0.32058	1.87511	1.03279	1.55063	1.16125	1.29833	1.05806	1.335	0.50081
		SD	5.71548	62285.2	2472.38	491.07	2818.4	4164.76	4528.34	2789.2	1710.06	2440.83	3835.4	3060.5		SD	0.0340207	370.745	14.7165	2.92304	16.7762	24.7902	26.9544	16.6024	10.179	14.5287	22.8298	18.2172		SD	0.000627919	6.84283	0.271622	0.0539504	0.309638	0.457553	0.497497	0.30643	0.187873	0.268156	0.421368	0.336235
																														Data shown in graph
																Average	No Spike	VSV-G	B.1		A.30		C.1.2		P.1		BA.1			Average	No Spike	VSV-G	B.1		A.30		C.1.2		P.1		BA.1
																			WT, H655	MUT, Y655	MUT, H655	WT, Y655	MUT, H655	WT, Y655	MUT, H655	WT, Y655	MUT, H655	WT, Y655					WT, H655	MUT, Y655	MUT, H655	WT, Y655	MUT, H655	WT, Y655	MUT, H655	WT, Y655	MUT, H655	WT, Y655
																Biological replicate 1	1	2119.19	72.2644	30.1239	104.908	40.0136	56.4094	32.8656	62.8157	49.3686	64.0785	19.0136		Biological replicate 1	0.0138381	29.3255	1	0.416857	1.45172	0.553711	0.780597	0.454796	0.869249	0.683166	0.886724	0.263112
																Biological replicate 2	1	2279.1	67.2448	19.128	109.237	45.1808	97.6656	67.7376	83.5952	55.248	60.512	24.7328		Biological replicate 2	0.014871	33.8925	1	0.284453	1.62446	0.671885	1.45239	1.00733	1.24315	0.821595	0.899876	0.367802
																Biological replicate 3	1	1944.62	54.1801	17.369	101.594	55.9568	84.0134	62.9167	70.3438	57.3259	72.3304	27.1339		Biological replicate 3	0.018457	35.8917	1	0.32058	1.87511	1.03279	1.55063	1.16125	1.29833	1.05806	1.335	0.50081
																MEAN	1	2114.3	64.5631	22.207	105.246	47.0504	79.3628	54.5066	72.2516	53.9808	65.6403	23.6268		MEAN	0.015722	33.0366	1	0.34063	1.65043	0.752797	1.26121	0.874459	1.13691	0.854275	1.04053	0.377241
																SD	7.85046e-17	167.294	9.33564	6.91241	3.83274	8.1344	21.0176	18.8961	10.5203	4.12723	6.06199	4.17162		SD	0.00242419	3.36574	0	0.0684409	0.212886	0.24958	0.419108	0.371498	0.233438	0.189573	0.2551	0.11913
																SEM	4.53247e-17	96.5874	5.38993	3.99088	2.21283	4.6964	12.1345	10.9097	6.07389	2.38286	3.49989	2.40849		SEM	0.00139961	1.94321	0	0.0395144	0.12291	0.144095	0.241972	0.214484	0.134775	0.10945	0.147282	0.0687798
		Calu-3
		Raw data (counts per second)														Fold over Background														Fold change to B.1 (WT)
		Biological replicate 1	No Spike	VSV-G	B.1		A.30		C.1.2		P.1		BA.1			Biological replicate 1	No Spike	VSV-G	B.1		A.30		C.1.2		P.1		BA.1			Biological replicate 1	No Spike	VSV-G	B.1		A.30		C.1.2		P.1		BA.1
					WT, H655	MUT, Y655	MUT, H655	WT, Y655	MUT, H655	WT, Y655	MUT, H655	WT, Y655	MUT, H655	WT, Y655					WT, H655	MUT, Y655	MUT, H655	WT, Y655	MUT, H655	WT, Y655	MUT, H655	WT, Y655	MUT, H655	WT, Y655					WT, H655	MUT, Y655	MUT, H655	WT, Y655	MUT, H655	WT, Y655	MUT, H655	WT, Y655	MUT, H655	WT, Y655
		Technical replicate 1	103	120048	3482	2903	28354	7755	13910	4242	10339	5550	6814	770		Technical replicate 1	1.03778	1209.55	35.0831	29.2494	285.683	78.136	140.151	42.7406	104.171	55.9194	68.6549	7.75819		Technical replicate 1	0.0189617	22.1001	0.641016	0.534426	5.21981	1.42765	2.56075	0.780928	1.90335	1.02172	1.25442	0.141753
		Technical replicate 2	105	177783	3036	5226	5595	2069	11231	6933	7573	5820	2298	2228		Technical replicate 2	1.05793	1791.26	30.5894	52.6549	56.3728	20.8463	113.159	69.8539	76.3023	58.6398	23.1537	22.4484		Technical replicate 2	0.0193299	32.7288	0.55891	0.962077	1.03001	0.380891	2.06756	1.27633	1.39415	1.07143	0.423049	0.410162
		Technical replicate 3	82	185358	3429	1181	11511	5254	9815	7427	18979	5516	7735	947		Technical replicate 3	0.826196	1867.59	34.5491	11.8992	115.98	52.937	98.8917	74.8312	191.224	55.5768	77.9345	9.54156		Technical replicate 3	0.0150957	34.1233	0.631259	0.217415	2.11911	0.967231	1.80689	1.36727	3.49392	1.01546	1.42397	0.174337
		Technical replicate 4	107	219745	11781	8492	25823	5458	17265	8837	6210	4498	4726	929		Technical replicate 4	1.07809	2214.06	118.7	85.5617	260.181	54.9924	173.955	89.0378	62.5693	45.3199	47.6171	9.3602		Technical replicate 4	0.0196981	40.4538	2.16881	1.56333	4.75387	1.00479	3.17839	1.62684	1.14323	0.828056	0.870029	0.171024
		MEAN	99.25	175734	5432	4450.5	17820.8	5134	13055.2	6859.75	10775.2	5346	5393.25	1218.5		MEAN	1	1770.61	54.7305	44.8413	179.554	51.728	131.539	69.1159	108.567	53.864	54.3401	12.2771		MEAN	0.0182714	32.3515	1	0.819311	3.2807	0.94514	2.4034	1.26284	1.98366	0.984168	0.992866	0.224319
		SD	11.6154	41371.2	4237.34	3163.31	11019.2	2336.9	3280.23	1922.61	5732.59	581.463	2417.17	677.684		SD	0.117031	416.838	42.6936	31.8721	111.025	23.5455	33.0502	19.3714	57.7591	5.85856	24.3543	6.82805		SD	0.00213832	7.61619	0.78007	0.582346	2.02857	0.430209	0.603871	0.353941	1.05534	0.107044	0.444987	0.124758
		Biological replicate 2	No Spike	VSV-G	B.1		A.30		C.1.2		P.1		BA.1			Biological replicate 2	No Spike	VSV-G	B.1		A.30		C.1.2		P.1		BA.1			Biological replicate 2	No Spike	VSV-G	B.1		A.30		C.1.2		P.1		BA.1
					WT, H655	MUT, Y655	MUT, H655	WT, Y655	MUT, H655	WT, Y655	MUT, H655	WT, Y655	MUT, H655	WT, Y655					WT, H655	MUT, Y655	MUT, H655	WT, Y655	MUT, H655	WT, Y655	MUT, H655	WT, Y655	MUT, H655	WT, Y655					WT, H655	MUT, Y655	MUT, H655	WT, Y655	MUT, H655	WT, Y655	MUT, H655	WT, Y655	MUT, H655	WT, Y655
		Technical replicate 1	103	192121	6836	3393	33739	8043	18108	7093	18644	14548	8648	4126		Technical replicate 1	1.02488	1911.65	68.0199	33.7612	335.711	80.0299	180.179	70.5771	185.512	144.756	86.0498	41.0547		Technical replicate 1	0.00932696	17.3971	0.619021	0.307247	3.05517	0.728318	1.63973	0.642293	1.68827	1.31737	0.783103	0.373622
		Technical replicate 2	114	249829	8848	1380	26551	12776	34457	11696	8370	14888	8995	5903		Technical replicate 2	1.13433	2485.86	88.0398	13.7313	264.189	127.124	342.856	116.378	83.2836	148.139	89.5025	58.7363		Technical replicate 2	0.010323	22.6228	0.801213	0.124963	2.40427	1.15691	3.12019	1.05911	0.757929	1.34815	0.814525	0.534535
		Technical replicate 3	104	163064	14771	4792	18803	10788	12400	4502	23072	2323	11117	2693		Technical replicate 3	1.03483	1622.53	146.975	47.6816	187.095	107.343	123.383	44.796	229.572	23.1144	110.617	26.796		Technical replicate 3	0.00941752	14.7659	1.33756	0.43393	1.70267	0.976886	1.12286	0.40767	2.08924	0.210355	1.00668	0.243859
		Technical replicate 4	81	146515	13718	9296	27253	7474	32436	6956	23007	3673	13490	3970		Technical replicate 4	0.80597	1457.86	136.498	92.4975	271.174	74.3682	322.746	69.2139	228.925	36.5473	134.229	39.5025		Technical replicate 4	0.0073348	13.2674	1.24221	0.841781	2.46784	0.676794	2.93718	0.629887	2.08335	0.332601	1.22156	0.359496
		MEAN	100.5	187882	11043.2	4715.25	26586.5	9770.25	24350.2	7561.75	18273.2	8858	10562.5	4173		MEAN	1	1869.48	109.883	46.9179	264.542	97.2164	242.291	75.2413	181.823	88.1393	105.1	41.5224		MEAN	0.00910058	17.0133	1	0.42698	2.40749	0.884726	2.20499	0.68474	1.6547	0.802119	0.956467	0.377878
		SD	13.9164	45396.6	3810.97	3359.63	6115.19	2471.61	10790.4	3002.26	6919.74	6790.37	2236.07	1319.94		SD	0.138472	451.708	37.9201	33.4292	60.8477	24.5931	107.367	29.8733	68.8531	67.5659	22.2495	13.1337		SD	0.00126017	4.1108	0.345095	0.304225	0.553749	0.223811	0.977106	0.271864	0.626603	0.614889	0.202483	0.119525
		Biological replicate 3	No Spike	VSV-G	B.1		A.30		C.1.2		P.1		BA.1			Biological replicate 3	No Spike	VSV-G	B.1		A.30		C.1.2		P.1		BA.1			Biological replicate 3	No Spike	VSV-G	B.1		A.30		C.1.2		P.1		BA.1
					WT, H655	MUT, Y655	MUT, H655	WT, Y655	MUT, H655	WT, Y655	MUT, H655	WT, Y655	MUT, H655	WT, Y655					WT, H655	MUT, Y655	MUT, H655	WT, Y655	MUT, H655	WT, Y655	MUT, H655	WT, Y655	MUT, H655	WT, Y655					WT, H655	MUT, Y655	MUT, H655	WT, Y655	MUT, H655	WT, Y655	MUT, H655	WT, Y655	MUT, H655	WT, Y655
		Technical replicate 1	91	149690	14755	6465	28689	8077	15242	3294	13219	6825	10813	2923		Technical replicate 1	0.930946	1531.36	150.946	66.1381	293.494	82.6292	155.928	33.6982	135.233	69.821	110.619	29.9028		Technical replicate 1	0.00810095	13.3256	1.31351	0.575524	2.55394	0.719026	1.35686	0.293237	1.17677	0.607571	0.962589	0.26021
		Technical replicate 2	92	144746	8993	3354	29069	4070	28218	19649	6960	10764	3280	1891		Technical replicate 2	0.941176	1480.78	92	34.312	297.381	41.6368	288.675	201.013	71.202	110.118	33.555	19.3453		Technical replicate 2	0.00818997	12.8855	0.80057	0.298578	2.58776	0.362317	2.51201	1.74918	0.619589	0.958227	0.29199	0.16834
		Technical replicate 3	120	153677	9113	6481	13807	13179	19189	8200	16590	3875	9837	1828		Technical replicate 3	1.22762	1572.14	93.2276	66.3018	141.248	134.824	196.307	83.8875	169.719	39.6419	100.634	18.7008		Technical replicate 3	0.0106826	13.6805	0.811252	0.576948	1.22912	1.17321	1.70823	0.729976	1.47687	0.344958	0.875704	0.162731
		Technical replicate 4	88	122718	12072	5829	14601	13310	28870	8417	32363	2739	3318	922		Technical replicate 4	0.900256	1255.43	123.499	59.6317	149.371	136.164	295.345	86.1074	331.079	28.0205	33.9437	9.43223		Technical replicate 4	0.00783389	10.9245	1.07467	0.518906	1.2998	1.18488	2.57005	0.749293	2.881	0.24383	0.295373	0.0820778
		MEAN	97.75	142708	11233.2	5532.25	21541.5	9659	22879.8	9890	17283	6050.75	6812	1891		MEAN	1	1459.93	114.918	56.5959	220.373	98.8133	234.064	101.176	176.808	61.9003	69.688	19.3453		MEAN	0.00870184	12.704	1	0.492489	1.91766	0.859858	2.03679	0.880422	1.53856	0.538646	0.606414	0.16834
		SD	14.9304	13818.1	2745.93	1483.57	8480.23	4451.96	6741.34	6922.7	10816.1	3583.1	4076.01	818.119		SD	0.152741	141.362	28.0914	15.1772	86.7543	45.5443	68.9651	70.8204	110.651	36.6557	41.6984	8.3695		SD	0.00132913	1.23011	0.244447	0.13207	0.754922	0.39632	0.600123	0.616268	0.962869	0.318972	0.362853	0.0728301
		Biological replicate 4	No Spike	VSV-G	B.1		A.30		C.1.2		P.1		BA.1			Biological replicate 4	No Spike	VSV-G	B.1		A.30		C.1.2		P.1		BA.1			Biological replicate 4	No Spike	VSV-G	B.1		A.30		C.1.2		P.1		BA.1
					WT, H655	MUT, Y655	MUT, H655	WT, Y655	MUT, H655	WT, Y655	MUT, H655	WT, Y655	MUT, H655	WT, Y655					WT, H655	MUT, Y655	MUT, H655	WT, Y655	MUT, H655	WT, Y655	MUT, H655	WT, Y655	MUT, H655	WT, Y655					WT, H655	MUT, Y655	MUT, H655	WT, Y655	MUT, H655	WT, Y655	MUT, H655	WT, Y655	MUT, H655	WT, Y655
		Technical replicate 1	99	139965	7666	2262	8332	2424	14496	3114	9874	5535	4892	1014		Technical replicate 1	0.965854	1365.51	74.7902	22.0683	81.2878	23.6488	141.424	30.3805	96.3317	54	47.7268	9.89268		Technical replicate 1	0.0119985	16.9634	0.9291	0.274149	1.00982	0.293783	1.75688	0.377409	1.1967	0.670828	0.592898	0.122894
		Technical replicate 2	101	144557	4333	14465	4956	6129	21349	1735	11356	2831	6434	1677		Technical replicate 2	0.985366	1410.31	42.2732	141.122	48.3512	59.7951	208.283	16.9268	110.79	27.6195	62.7707	16.361		Technical replicate 2	0.0122409	17.5199	0.525148	1.75312	0.600654	0.742819	2.58744	0.210278	1.37632	0.34311	0.779784	0.203248
		Technical replicate 3	104	133213	2370	5223	12834	8445	12482	2323	14084	3378	5686	1083		Technical replicate 3	1.01463	1299.64	23.122	50.9561	125.21	82.3902	121.776	22.6634	137.405	32.9561	55.4732	10.5659		Technical replicate 3	0.0126045	16.1451	0.287238	0.633014	1.55545	1.02351	1.51279	0.281542	1.70694	0.409405	0.689129	0.131257
		Technical replicate 4	106	154182	18635	1075	3434	10208	21206	11648	3133	6500	4313	951		Technical replicate 4	1.03415	1504.21	181.805	10.4878	33.5024	99.5902	206.888	113.639	30.5659	63.4146	42.078	9.27805		Technical replicate 4	0.0128469	18.6865	2.25851	0.130287	0.416192	1.23718	2.57011	1.41171	0.379712	0.787783	0.522725	0.115259
		MEAN	102.5	142979	8251	5756.25	7389	6801.5	17383.2	4705	9611.75	4561	5331.25	1181.25		MEAN	1	1394.92	80.4976	56.1585	72.0878	66.3561	169.593	45.9024	93.7732	44.4976	52.0122	11.5244		MEAN	0.0124227	17.3287	1	0.697643	0.895528	0.824324	2.10681	0.570234	1.16492	0.552781	0.646134	0.143164
		SD	3.10913	8802.58	7259.63	6062.19	4167.28	3362.54	4571.62	4663.02	4657.84	1741.72	925.865	334.868		SD	0.0303329	85.8788	70.8256	59.1434	40.6564	32.8053	44.6011	45.4929	45.4423	16.9924	9.03283	3.267		SD	0.000376818	1.06685	0.879848	0.734722	0.505064	0.407532	0.554068	0.565146	0.564518	0.211092	0.112212	0.0405851
		Biological replicate 5	No Spike	VSV-G	B.1		A.30		C.1.2		P.1		BA.1			Biological replicate 5	No Spike	VSV-G	B.1		A.30		C.1.2		P.1		BA.1			Biological replicate 5	No Spike	VSV-G	B.1		A.30		C.1.2		P.1		BA.1
					WT, H655	MUT, Y655	MUT, H655	WT, Y655	MUT, H655	WT, Y655	MUT, H655	WT, Y655	MUT, H655	WT, Y655					WT, H655	MUT, Y655	MUT, H655	WT, Y655	MUT, H655	WT, Y655	MUT, H655	WT, Y655	MUT, H655	WT, Y655					WT, H655	MUT, Y655	MUT, H655	WT, Y655	MUT, H655	WT, Y655	MUT, H655	WT, Y655	MUT, H655	WT, Y655
		Technical replicate 1	97	128481	3439	5180	7607	3521	13193	2017	9484	2565	724	1251		Technical replicate 1	1.09605	1451.76	38.8588	58.5311	85.9548	39.7853	149.073	22.791	107.164	28.9831	8.18079	14.1356		Technical replicate 1	0.0243047	32.1927	0.861689	1.29792	1.90604	0.882235	3.30569	0.505387	2.37635	0.642696	0.181408	0.313455
		Technical replicate 2	90	152694	5599	790	9821	3533	14642	6932	14911	1185	7418	470		Technical replicate 2	1.01695	1725.36	63.2655	8.92655	110.972	39.9209	165.446	78.3277	168.486	13.3898	83.8192	5.31073		Technical replicate 2	0.0225507	38.2596	1.40291	0.197945	2.46079	0.885242	3.66875	1.73691	3.73616	0.296918	1.85868	0.117765
		Technical replicate 3	74	116851	4608	2630	5849	2609	7553	2770	11148	7126	1518	1363		Technical replicate 3	0.836158	1320.35	52.0678	29.7175	66.0904	29.4802	85.3446	31.2994	125.966	80.5198	17.1525	15.4011		Technical replicate 3	0.0185417	29.2786	1.1546	0.658983	1.46555	0.653721	1.89251	0.694062	2.79328	1.78552	0.380356	0.341518
		Technical replicate 4	93	120188	2318	1340	3647	2191	14123	805	13816	6650	952	4186		Technical replicate 4	1.05085	1358.06	26.1921	15.1412	41.209	24.7571	159.582	9.09605	156.113	75.1412	10.7571	47.2994		Technical replicate 4	0.0233024	30.1148	0.580807	0.335755	0.913806	0.548985	3.53871	0.201704	3.46179	1.66625	0.238537	1.04886
		MEAN	88.5	129554	3991	2485	6731	2963.5	12377.8	3131	12339.8	4381.5	2653	1817.5		MEAN	1	1463.88	45.096	28.0791	76.0565	33.4859	139.862	35.3785	139.432	49.5085	29.9774	20.5367		MEAN	0.0221749	32.4614	1	0.622651	1.68654	0.742546	3.10142	0.784515	3.09189	1.09785	0.664746	0.4554
		SD	10.083	16183.3	1422.44	1955.17	2620.72	672.697	3271.88	2660.15	2474.28	2954.98	3194.16	1628.19		SD	0.113932	182.862	16.0727	22.0923	29.6126	7.60109	36.9704	30.0582	27.958	33.3896	36.0922	18.3977		SD	0.00252643	4.05495	0.356411	0.489895	0.656656	0.168553	0.819814	0.666537	0.619965	0.74041	0.80034	0.407966
		Biological replicate 6	No Spike	VSV-G	B.1		A.30		C.1.2		P.1		BA.1			Biological replicate 6	No Spike	VSV-G	B.1		A.30		C.1.2		P.1		BA.1			Biological replicate 6	No Spike	VSV-G	B.1		A.30		C.1.2		P.1		BA.1
					WT, H655	MUT, Y655	MUT, H655	WT, Y655	MUT, H655	WT, Y655	MUT, H655	WT, Y655	MUT, H655	WT, Y655					WT, H655	MUT, Y655	MUT, H655	WT, Y655	MUT, H655	WT, Y655	MUT, H655	WT, Y655	MUT, H655	WT, Y655					WT, H655	MUT, Y655	MUT, H655	WT, Y655	MUT, H655	WT, Y655	MUT, H655	WT, Y655	MUT, H655	WT, Y655
		Technical replicate 1	99	182004	14445	3734	5362	4216	10868	7918	8415	4985	3854	2631		Technical replicate 1	0.972973	1788.74	141.966	36.6978	52.6978	41.4349	106.811	77.8182	82.7027	48.9926	37.8771	25.8575		Technical replicate 1	0.0158375	29.116	2.31083	0.597344	0.857783	0.674452	1.7386	1.26668	1.34618	0.797472	0.616541	0.420893
		Technical replicate 2	124	193742	2327	3651	9400	11598	20484	1686	39166	5194	4205	957		Technical replicate 2	1.21867	1904.1	22.8698	35.8821	92.3833	113.985	201.317	16.57	384.924	51.0467	41.3268	9.40541		Technical replicate 2	0.0198368	30.9938	0.37226	0.584067	1.50376	1.85538	3.27692	0.269717	6.26556	0.830907	0.672692	0.153096
		Technical replicate 3	87	138562	3066	1330	25639	11945	36293	896	15437	4260	1075	218		Technical replicate 3	0.855037	1361.79	30.1327	13.0713	251.98	117.396	356.688	8.8059	151.715	41.8673	10.5651	2.14251		Technical replicate 3	0.0139178	22.1664	0.490482	0.212766	4.10158	1.91089	5.80595	0.143337	2.46952	0.681491	0.171972	0.0348744
		Technical replicate 4	97	152163	5166	1055	3961	6535	25622	25647	11127	5905	667	3165		Technical replicate 4	0.953317	1495.46	50.7715	10.3686	38.9287	64.226	251.813	252.059	109.356	58.0344	6.55528	31.1057		Technical replicate 4	0.0155175	24.3422	0.826428	0.168773	0.633659	1.04543	4.09886	4.10286	1.78004	0.944649	0.106703	0.506319
		MEAN	101.75	166618	6251	2442.5	11090.5	8573.5	23316.8	9036.75	18536.2	5086	2450.25	1742.75		MEAN	1	1637.52	61.4349	24.0049	108.998	84.2604	229.157	88.8133	182.174	49.9853	24.0811	17.1278		MEAN	0.0162774	26.6546	1	0.390737	1.7742	1.37154	3.73008	1.44565	2.96533	0.81363	0.391977	0.278795
		SD	15.7348	25615.9	5593.47	1448.13	9969.32	3814.79	10593.9	11510.2	14053.8	676.979	1836.75	1384.92		SD	0.154642	251.754	54.9727	14.2323	97.9786	37.4918	104.117	113.123	138.121	6.65336	18.0516	13.6111		SD	0.00251716	4.09789	0.894813	0.231664	1.59484	0.610269	1.69476	1.84134	2.24825	0.108299	0.293833	0.221552
																														Data shown in graph
																Average	No Spike	VSV-G	B.1		A.30		C.1.2		P.1		BA.1			Average	No Spike	VSV-G	B.1		A.30		C.1.2		P.1		BA.1
																			WT, H655	MUT, Y655	MUT, H655	WT, Y655	MUT, H655	WT, Y655	MUT, H655	WT, Y655	MUT, H655	WT, Y655					WT, H655	MUT, Y655	MUT, H655	WT, Y655	MUT, H655	WT, Y655	MUT, H655	WT, Y655	MUT, H655	WT, Y655
																Biological replicate 1	1	1770.61	54.7305	44.8413	179.554	51.728	131.539	69.1159	108.567	53.864	54.3401	12.2771		Biological replicate 1	0.0182714	32.3515	1	0.819311	3.2807	0.94514	2.4034	1.26284	1.98366	0.984168	0.992866	0.224319
																Biological replicate 2	1	1869.48	109.883	46.9179	264.542	97.2164	242.291	75.2413	181.823	88.1393	105.1	41.5224		Biological replicate 2	0.00910058	17.0133	1	0.42698	2.40749	0.884726	2.20499	0.68474	1.6547	0.802119	0.956467	0.377878
																Biological replicate 3	1	1459.93	114.918	56.5959	220.373	98.8133	234.064	101.176	176.808	61.9003	69.688	19.3453		Biological replicate 3	0.00870184	12.704	1	0.492489	1.91766	0.859858	2.03679	0.880422	1.53856	0.538646	0.606414	0.16834
																Biological replicate 4	1	1394.92	80.4976	56.1585	72.0878	66.3561	169.593	45.9024	93.7732	44.4976	52.0122	11.5244		Biological replicate 4	0.0124227	17.3287	1	0.697643	0.895528	0.824324	2.10681	0.570234	1.16492	0.552781	0.646134	0.143164
																Biological replicate 5	1	1463.88	45.096	28.0791	76.0565	33.4859	139.862	35.3785	139.432	49.5085	29.9774	20.5367		Biological replicate 5	0.0221749	32.4614	1	0.622651	1.68654	0.742546	3.10142	0.784515	3.09189	1.09785	0.664746	0.4554
																Biological replicate 6	1	1637.52	61.4349	24.0049	108.998	84.2604	229.157	88.8133	182.174	49.9853	24.0811	17.1278		Biological replicate 6	0.0162774	26.6546	1	0.390737	1.7742	1.37154	3.73008	1.44565	2.96533	0.81363	0.391977	0.278795
																MEAN	1	1599.39	77.76	42.7663	153.602	71.9767	191.084	69.2713	147.096	57.9825	55.8664	20.3889		MEAN	0.0144915	23.0856	1	0.574969	1.99369	0.938022	2.59725	0.938067	2.06651	0.798198	0.709767	0.274649
																SD	9.93014e-17	191.488	29.2709	13.8554	80.1088	26.1965	50.1003	25.0213	39.2578	15.8704	29.3689	10.9795		SD	0.00535487	8.53571	9.93014e-17	0.167135	0.797731	0.222745	0.67581	0.343364	0.790865	0.224599	0.227488	0.122039
																SEM	4.05396e-17	78.1748	11.9498	5.65643	32.7043	10.6947	20.4534	10.2149	16.0269	6.47907	11.9898	4.48238		SEM	0.00218612	3.48469	4.05396e-17	0.0682326	0.325672	0.0909354	0.275898	0.140178	0.322869	0.0916921	0.0928716	0.0498221

## Sheet: Fig. 1 D
	Raw data (band intensity, arbitary units)													Percentage cleavage
	Biological replicate 1	No Spike	B.1		A.30		C.1.2		P.1		BA.1			Biological replicate 1	B.1		A.30		C.1.2		P.1		BA.1
			WT, H655	MUT, Y655	MUT, H655	WT, Y655	MUT, H655	WT, Y655	MUT, H655	WT, Y655	MUT, H655	WT, Y655			WT, H655	MUT, Y655	MUT, H655	WT, Y655	MUT, H655	WT, Y655	MUT, H655	WT, Y655	MUT, H655	WT, Y655
	Total (S0+S2) signal	not determinable	15328.9	29527.2	10373.5	18097.7	22057	21495.6	14386.9	14115.4	4507.72	9132.69		Total (S0+S2) signal	100	100	100	100	100	100	100	100	100	100
	Uncleaved (S0) signal	not determinable	2049.88	2408.71	2125.49	2105.37	2635.85	1331.98	1909.4	1306.13	738.941	599.92		Uncleaved (S0) signal	13.3727	8.15761	20.4897	11.6333	11.9502	6.19652	13.2718	9.25325	16.3928	6.56893
	Cleaved (S2) signal	not determinable	13279	27118.4	8247.97	15992.4	19421.2	20163.7	12477.5	12809.3	3768.78	8532.77		Cleaved (S2) signal	86.6273	91.8424	79.5103	88.3667	88.0498	93.8035	86.7282	90.7468	83.6072	93.4311
	Biological replicate 2	No Spike	B.1		A.30		C.1.2		P.1		BA.1			Biological replicate 2	B.1		A.30		C.1.2		P.1		BA.1
			WT, H655	MUT, Y655	MUT, H655	WT, Y655	MUT, H655	WT, Y655	MUT, H655	WT, Y655	MUT, H655	WT, Y655			WT, H655	MUT, Y655	MUT, H655	WT, Y655	MUT, H655	WT, Y655	MUT, H655	WT, Y655	MUT, H655	WT, Y655
	Total (S0+S2) signal	not determinable	23263.7	26742	15113.8	20276.5	22333.3	23209.2	25612.3	14849.1	9582.41	11111.8		Total (S0+S2) signal	100	100	100	100	100	100	100	100	100	100
	Uncleaved (S0) signal	not determinable	4585.97	2995.8	4689.6	3512.24	3910.07	3188.41	6503.43	3665.92	2838.27	1419.38		Uncleaved (S0) signal	19.7129	11.2026	31.0286	17.3217	17.5077	13.7377	25.3919	24.6879	29.6195	12.7736
	Cleaved (S2) signal	not determinable	18677.8	23746.1	10424.2	16764.2	18423.3	20020.8	19108.8	11183.2	6744.15	9692.41		Cleaved (S2) signal	80.2871	88.7974	68.9714	82.6783	82.4923	86.2623	74.6081	75.3121	70.3805	87.2264
	Biological replicate 3	No Spike	B.1		A.30		C.1.2		P.1		BA.1			Biological replicate 3	B.1		A.30		C.1.2		P.1		BA.1
			WT, H655	MUT, Y655	MUT, H655	WT, Y655	MUT, H655	WT, Y655	MUT, H655	WT, Y655	MUT, H655	WT, Y655			WT, H655	MUT, Y655	MUT, H655	WT, Y655	MUT, H655	WT, Y655	MUT, H655	WT, Y655	MUT, H655	WT, Y655
	Total (S0+S2) signal	not determinable	22945.8	22425.5	11938.4	20683.8	27920.5	23455.1	18597	20536.3	7880.23	10702.6		Total (S0+S2) signal	100	100	100	100	100	100	100	100	100	100
	Uncleaved (S0) signal	not determinable	3517.09	1476.45	2209.9	1303.5	1425.15	1776.18	1932.08	1802.03	1621.84	488.849		Uncleaved (S0) signal	15.3279	6.58378	18.5109	6.30201	5.10434	7.57267	10.3892	8.77487	20.5811	4.56756
	Cleaved (S2) signal	not determinable	19428.7	20949.1	9728.5	19380.3	26495.3	21678.9	16664.9	18734.2	6258.39	10213.8		Cleaved (S2) signal	84.6721	93.4162	81.4891	93.698	94.8957	92.4273	89.6108	91.2251	79.4189	95.4324
														Data shown in graph
														Average	B.1		A.30		C.1.2		P.1		BA.1
															WT, H655	MUT, Y655	MUT, H655	WT, Y655	MUT, H655	WT, Y655	MUT, H655	WT, Y655	MUT, H655	WT, Y655
														Biological replicate 1	86.6273	91.8424	79.5103	88.3667	88.0498	93.8035	86.7282	90.7468	83.6072	93.4311
														Biological replicate 2	80.2871	88.7974	68.9714	82.6783	82.4923	86.2623	74.6081	75.3121	70.3805	87.2264
														Biological replicate 3	84.6721	93.4162	81.4891	93.698	94.8957	92.4273	89.6108	91.2251	79.4189	95.4324
														MEAN	83.8622	91.352	76.6569	88.2476	88.4792	90.831	83.6491	85.7613	77.8022	92.03
														SD	3.2468	2.34815	6.729	5.51082	6.21285	4.01603	7.96121	9.05244	6.75996	4.27868
														SEM	1.87454	1.35571	3.88499	3.18167	3.58699	2.31866	4.59641	5.22643	3.90287	2.4703

## Sheet: Fig. 1 E
		Vero
		Raw data (counts per second)														Fold over Background														Fold change (Y655 vs. H655)
		Biological replicate 1	No Spike	VSV-G	B.1		A.30		C.1.2		P.1		BA.1			Biological replicate 1	No Spike	VSV-G	B.1		A.30		C.1.2		P.1		BA.1			Biological replicate 1	B.1		A.30		C.1.2		P.1		BA.1
					WT, H655	MUT, Y655	MUT, H655	WT, Y655	MUT, H655	WT, Y655	MUT, H655	WT, Y655	MUT, H655	WT, Y655					WT, H655	MUT, Y655	MUT, H655	WT, Y655	MUT, H655	WT, Y655	MUT, H655	WT, Y655	MUT, H655	WT, Y655			WT, H655	MUT, Y655	MUT, H655	WT, Y655	MUT, H655	WT, Y655	MUT, H655	WT, Y655	MUT, H655	WT, Y655
		Technical replicate 1	170	842279	130933	224225	110297	293444	128580	334507	168989	419594	132360	239546		Technical replicate 1	1.02874	5097	792.333	1356.88	667.455	1775.76	778.094	2024.25	1022.63	2539.15	800.968	1449.6		Technical replicate 1	0.936033	1.60297	0.832203	2.21407	1.12811	2.93483	0.889875	2.20953	0.85812	1.55303
		Technical replicate 2	172	765005	131097	186163	136025	362474	117619	281982	192506	381851	126522	300270		Technical replicate 2	1.04085	4629.38	793.325	1126.55	823.147	2193.49	711.764	1706.4	1164.94	2310.75	765.64	1817.07		Technical replicate 2	0.937205	1.33087	1.02632	2.7349	1.03194	2.474	1.01371	2.01078	0.82027	1.94672
		Technical replicate 3	172	871946	175418	231671	170336	389253	108970	392812	176408	310558	173021	270649		Technical replicate 3	1.04085	5276.53	1061.53	1401.94	1030.78	2355.54	659.425	2377.08	1067.52	1879.32	1047.03	1637.82		Technical replicate 3	1.25405	1.6562	1.2852	2.93695	0.95606	3.44638	0.928942	1.63536	1.12173	1.75468
		Technical replicate 4	147	760869	122075	271713	113487	295294	100744	264728	221705	348604	185074	275929		Technical replicate 4	0.889561	4604.35	738.729	1644.25	686.759	1786.95	609.646	1601.98	1341.63	2109.56	1119.96	1669.77		Technical replicate 4	0.872708	1.94246	0.856271	2.22802	0.883888	2.32262	1.16747	1.8357	1.19988	1.78891
		MEAN	165.25	810025	139881	228443	132536	335116	113978	318507	189902	365152	154244	271598		MEAN	1	4901.81	846.48	1382.41	802.035	2027.93	689.732	1927.43	1149.18	2209.69	933.399	1643.56		MEAN	1	1.63313	1	2.52849	1	2.79446	1	1.92284	1	1.76083
		SD	12.2031	55730.4	24063.5	35062.3	27679.4	48310.2	11926.1	57745.1	23364.2	46537.2	29157.5	24960.5		SD	0.0738465	337.249	145.619	212.178	167.5	292.346	72.1699	349.441	141.387	281.617	176.445	151.047		SD	0.172029	0.250659	0.208844	0.364505	0.104635	0.506633	0.123033	0.245059	0.189035	0.161824
		Biological replicate 2	No Spike	VSV-G	B.1		A.30		C.1.2		P.1		BA.1			Biological replicate 2	No Spike	VSV-G	B.1		A.30		C.1.2		P.1		BA.1			Biological replicate 2	B.1		A.30		C.1.2		P.1		BA.1
					WT, H655	MUT, Y655	MUT, H655	WT, Y655	MUT, H655	WT, Y655	MUT, H655	WT, Y655	MUT, H655	WT, Y655					WT, H655	MUT, Y655	MUT, H655	WT, Y655	MUT, H655	WT, Y655	MUT, H655	WT, Y655	MUT, H655	WT, Y655			WT, H655	MUT, Y655	MUT, H655	WT, Y655	MUT, H655	WT, Y655	MUT, H655	WT, Y655	MUT, H655	WT, Y655
		Technical replicate 1	182	814085	130843	232538	142140	271023	120948	256797	189992	415713	155138	231924		Technical replicate 1	1.09309	4889.4	785.844	1396.62	853.694	1627.77	726.414	1542.32	1141.09	2496.77	931.76	1392.94		Technical replicate 1	0.775611	1.37844	1.06278	2.02643	0.874606	1.85697	0.990195	2.1666	0.96009	1.43529
		Technical replicate 2	159	740364	186420	199905	110263	273926	158579	262929	185177	439622	179466	292000		Technical replicate 2	0.954955	4446.63	1119.64	1200.63	662.24	1645.2	952.426	1579.15	1112.17	2640.37	1077.87	1753.75		Technical replicate 2	1.10506	1.185	0.824435	2.04814	1.14673	1.90131	0.965101	2.29121	1.11065	1.80708
		Technical replicate 3	154	852461	194574	238396	138956	308981	136799	265273	204153	342523	170402	267341		Technical replicate 3	0.924925	5119.89	1168.61	1431.81	834.571	1855.74	821.616	1593.23	1226.14	2057.2	1023.44	1605.65		Technical replicate 3	1.1534	1.41316	1.03897	2.31025	0.989229	1.91826	1.064	1.78515	1.05455	1.65447
		Technical replicate 4	171	632873	162950	273411	143616	285616	136828	265986	188171	379794	141342	262520		Technical replicate 4	1.02703	3801.04	978.679	1642.11	862.559	1715.41	821.79	1597.51	1130.16	2281.05	848.901	1576.7		Technical replicate 4	0.965934	1.62072	1.07381	2.13555	0.989439	1.92341	0.980705	1.9794	0.874711	1.62464
		MEAN	166.5	759946	168697	236062	133744	284886	138288	262746	191873	394413	161587	263446		MEAN	1	4564.24	1013.19	1417.79	803.266	1711.03	830.562	1578.06	1152.39	2368.85	970.492	1582.26		MEAN	1	1.39933	1	2.13009	1	1.89999	1	2.05559	1	1.63037
		SD	12.5565	96645.5	28575.5	30111.7	15774.2	17256.9	15456.9	4175.62	8423.73	42441.5	16820.7	24664.4		SD	0.0754146	580.453	171.625	180.851	94.7396	103.645	92.8343	25.0788	50.593	254.904	101.026	148.134		SD	0.16939	0.178496	0.117943	0.12903	0.111773	0.030195	0.0439026	0.221195	0.104097	0.152638
		Biological replicate 3	No Spike	VSV-G	B.1		A.30		C.1.2		P.1		BA.1			Biological replicate 3	No Spike	VSV-G	B.1		A.30		C.1.2		P.1		BA.1			Biological replicate 3	B.1		A.30		C.1.2		P.1		BA.1
					WT, H655	MUT, Y655	MUT, H655	WT, Y655	MUT, H655	WT, Y655	MUT, H655	WT, Y655	MUT, H655	WT, Y655					WT, H655	MUT, Y655	MUT, H655	WT, Y655	MUT, H655	WT, Y655	MUT, H655	WT, Y655	MUT, H655	WT, Y655			WT, H655	MUT, Y655	MUT, H655	WT, Y655	MUT, H655	WT, Y655	MUT, H655	WT, Y655	MUT, H655	WT, Y655
		Technical replicate 1	130	905271	210999	334103	126520	356750	138433	362031	186781	317810	208860	301990		Technical replicate 1	0.909091	6330.57	1475.52	2336.38	884.755	2494.76	968.063	2531.69	1306.16	2222.45	1460.56	2111.82		Technical replicate 1	1.08423	1.7168	0.83699	2.36007	0.865842	2.26436	0.916302	1.5591	1.15712	1.67308
		Technical replicate 2	152	865517	190255	217605	138400	315278	164101	442945	217627	338843	200294	266395		Technical replicate 2	1.06294	6052.57	1330.45	1521.71	967.832	2204.74	1147.56	3097.52	1521.87	2369.53	1400.66	1862.9		Technical replicate 2	0.977632	1.11817	0.915582	2.08571	1.02639	2.77044	1.06762	1.66228	1.10967	1.47588
		Technical replicate 3	153	823294	203394	280079	184040	268708	157079	257183	194185	341754	174887	244155		Technical replicate 3	1.06993	5757.3	1422.34	1958.59	1286.99	1879.08	1098.45	1798.48	1357.94	2389.89	1222.99	1707.38		Technical replicate 3	1.04515	1.4392	1.21751	1.77763	0.982465	1.60858	0.952624	1.67656	0.968906	1.35266
		Technical replicate 4	137	638704	173784	313185	155683	358487	179917	422750	216776	315025	137957	214774		Technical replicate 4	0.958042	4466.46	1215.27	2190.1	1088.69	2506.9	1258.16	2956.29	1515.92	2202.97	964.734	1501.92		Technical replicate 4	0.892995	1.60931	1.02992	2.37156	1.12531	2.64413	1.06345	1.54544	0.764307	1.18989
		MEAN	143	808196	194608	286243	151161	324806	159882	371227	203842	328358	180500	256828		MEAN	1	5651.72	1360.9	2001.7	1057.07	2271.37	1118.06	2595.99	1425.47	2296.21	1262.23	1796		MEAN	1	1.47087	1	2.14874	1	2.32188	1	1.61084	1	1.42288
		SD	11.3431	117848	16314.1	50877.7	24976.6	42397.3	17196.1	83444	15723.1	13885.5	31819.8	36788.9		SD	0.0793226	824.115	114.084	355.788	174.662	296.485	120.252	583.524	109.952	97.1011	222.516	257.265		SD	0.0838304	0.261437	0.165232	0.280478	0.107555	0.521908	0.0771338	0.0681186	0.176288	0.203817
		Biological replicate 4	No Spike	VSV-G	B.1		A.30		C.1.2		P.1		BA.1			Biological replicate 4	No Spike	VSV-G	B.1		A.30		C.1.2		P.1		BA.1			Biological replicate 4	B.1		A.30		C.1.2		P.1		BA.1
					WT, H655	MUT, Y655	MUT, H655	WT, Y655	MUT, H655	WT, Y655	MUT, H655	WT, Y655	MUT, H655	WT, Y655					WT, H655	MUT, Y655	MUT, H655	WT, Y655	MUT, H655	WT, Y655	MUT, H655	WT, Y655	MUT, H655	WT, Y655			WT, H655	MUT, Y655	MUT, H655	WT, Y655	MUT, H655	WT, Y655	MUT, H655	WT, Y655	MUT, H655	WT, Y655
		Technical replicate 1	127	1236950	413775	719850	330930	886957	473703	655542	265451	293256	541139	947719		Technical replicate 1	1.11894	10898.2	3645.59	6342.29	2915.68	7814.6	4173.59	5775.7	2338.78	2583.75	4767.74	8349.95		Technical replicate 1	1.18003	2.05291	1.37698	3.69059	1.13836	1.57534	0.912341	1.0079	1.0599	1.85625
		Technical replicate 2	113	1338997	426761	849615	230687	746584	457399	671895	377021	448092	507916	852191		Technical replicate 2	0.995595	11797.3	3760.01	7485.59	2032.48	6577.83	4029.95	5919.78	3321.77	3947.95	4475.03	7508.29		Technical replicate 2	1.21706	2.42298	0.959878	3.1065	1.09918	1.61464	1.2958	1.54007	0.99483	1.66914
		Technical replicate 3	117	1276654	293613	464584	195640	667268	343261	317797	207796	272766	503492	735054		Technical replicate 3	1.03084	11248.1	2586.9	4093.25	1723.7	5879.01	3024.33	2799.97	1830.8	2403.22	4436.05	6476.25		Technical replicate 3	0.837343	1.32493	0.814049	2.77647	0.824894	0.763701	0.714184	0.937482	0.986165	1.43971
		Technical replicate 4	97	1304732	268444	459148	204061	597287	390146	483730	313556	293474	489676	806790		Technical replicate 4	0.854626	11495.4	2365.15	4045.36	1797.89	5262.44	3437.41	4261.94	2762.61	2585.67	4314.33	7108.28		Technical replicate 4	0.765565	1.30943	0.849088	2.48528	0.937564	1.16246	1.07767	1.00865	0.959104	1.58022
		MEAN	113.5	1.28933e+06	350648	623299	240330	724524	416127	532241	290956	326897	510556	835438		MEAN	1	11359.8	3089.41	5491.62	2117.44	6383.47	3666.32	4689.35	2563.49	2880.15	4498.29	7360.69		MEAN	1	1.77756	1	3.01471	1	1.27903	1	1.12353	1	1.63633
		SD	12.4766	43237.2	81217.2	193801	62220	124283	60560.8	166379	71842.5	81378.1	21818.7	89041.8		SD	0.109926	380.945	715.57	1707.5	548.194	1095	533.576	1465.89	632.974	716.988	192.235	784.509		SD	0.23162	0.552695	0.258895	0.517135	0.145534	0.399827	0.246919	0.279692	0.0427352	0.174402
		Biological replicate 5	No Spike	VSV-G	B.1		A.30		C.1.2		P.1		BA.1			Biological replicate 5	No Spike	VSV-G	B.1		A.30		C.1.2		P.1		BA.1			Biological replicate 5	B.1		A.30		C.1.2		P.1		BA.1
					WT, H655	MUT, Y655	MUT, H655	WT, Y655	MUT, H655	WT, Y655	MUT, H655	WT, Y655	MUT, H655	WT, Y655					WT, H655	MUT, Y655	MUT, H655	WT, Y655	MUT, H655	WT, Y655	MUT, H655	WT, Y655	MUT, H655	WT, Y655			WT, H655	MUT, Y655	MUT, H655	WT, Y655	MUT, H655	WT, Y655	MUT, H655	WT, Y655	MUT, H655	WT, Y655
		Technical replicate 1	114	1151621	571991	742377	538206	639905	474744	745363	315703	677951	443722	596313		Technical replicate 1	0.936345	9458.9	4698.08	6097.55	4420.58	5255.89	3899.33	6122.08	2593.04	5568.39	3644.53	4897.85		Technical replicate 1	1.2534	1.62677	1.56186	1.85699	1.3944	2.18926	0.935015	2.00788	0.832234	1.11843
		Technical replicate 2	127	1211704	551514	728200	382281	806380	544251	650191	321769	639201	384603	498610		Technical replicate 2	1.04312	9952.39	4529.89	5981.11	3139.89	6623.24	4470.23	5340.38	2642.87	5250.11	3158.96	4095.36		Technical replicate 2	1.20853	1.5957	1.10937	2.34009	1.59856	1.90972	0.952981	1.89312	0.721352	0.93518
		Technical replicate 3	129	1113638	342540	408525	211831	717631	152771	462535	365948	321245	704015	1044286		Technical replicate 3	1.05955	9146.92	2813.47	3355.44	1739.89	5894.3	1254.79	3799.06	3005.73	2638.56	5782.46	8577.3		Technical replicate 3	0.750606	0.895199	0.614727	2.08254	0.448714	1.35854	1.08383	0.951429	1.32043	1.95864
		Technical replicate 4	117	1102458	359359	378893	246056	728898	190089	743773	347159	373927	600340	856644		Technical replicate 4	0.960986	9055.1	2951.61	3112.06	2020.99	5986.84	1561.31	6109.02	2851.41	3071.27	4930.92	7036.09		Technical replicate 4	0.787462	0.830267	0.714047	2.11524	0.558324	2.18459	1.02818	1.10746	1.12598	1.6067
		MEAN	121.75	1.14486e+06	456351	564499	344594	723204	340464	650466	337645	503081	533170	748963		MEAN	1	9403.33	3748.26	4636.54	2830.34	5940.07	2796.42	5342.63	2773.26	4132.08	4379.22	6151.65		MEAN	1	1.23698	1	2.09871	1	1.91053	1	1.48997	1	1.40474
		SD	7.36546	49283.4	122187	197666	148595	68118.6	197823	132953	23274.3	181524	145800	248186		SD	0.0604966	404.792	1003.59	1623.54	1220.5	559.496	1624.83	1092.02	191.164	1490.96	1197.54	2038.49		SD	0.267748	0.433146	0.431219	0.197678	0.581039	0.390507	0.0689312	0.537619	0.273459	0.465492
		Biological replicate 6	No Spike	VSV-G	B.1		A.30		C.1.2		P.1		BA.1			Biological replicate 6	No Spike	VSV-G	B.1		A.30		C.1.2		P.1		BA.1			Biological replicate 6	B.1		A.30		C.1.2		P.1		BA.1
					WT, H655	MUT, Y655	MUT, H655	WT, Y655	MUT, H655	WT, Y655	MUT, H655	WT, Y655	MUT, H655	WT, Y655					WT, H655	MUT, Y655	MUT, H655	WT, Y655	MUT, H655	WT, Y655	MUT, H655	WT, Y655	MUT, H655	WT, Y655			WT, H655	MUT, Y655	MUT, H655	WT, Y655	MUT, H655	WT, Y655	MUT, H655	WT, Y655	MUT, H655	WT, Y655
		Technical replicate 1	118	1318962	498469	832673	467321	605487	425230	829560	518574	574375	376425	700293		Technical replicate 1	1.04656	11698.1	4421.01	7385.13	4144.75	5370.17	3771.44	7357.52	4599.33	5094.24	3338.58	6211.02		Technical replicate 1	1.12775	1.88386	1.35416	1.75453	1.18669	2.31505	1.29967	1.43952	0.720744	1.34086
		Technical replicate 2	117	1212230	490456	746509	426160	619739	602885	796845	258328	469732	408868	705861		Technical replicate 2	1.03769	10751.5	4349.94	6620.92	3779.69	5496.58	5347.1	7067.36	2291.16	4166.14	3626.32	6260.41		Technical replicate 2	1.10962	1.68892	1.23489	1.79583	1.68247	2.22375	0.647433	1.17726	0.782863	1.35152
		Technical replicate 3	108	1244627	370172	649973	209516	663377	161422	589297	352124	562752	648542	1052763		Technical replicate 3	0.957871	11038.8	3283.12	5764.73	1858.24	5883.61	1431.68	5226.58	3123.05	4991.15	5752.04	9337.14		Technical replicate 3	0.837488	1.47052	0.607117	1.92228	0.450479	1.64455	0.882509	1.41039	1.24177	2.01574
		Technical replicate 4	108	1146230	408914	678054	277402	720703	243800	745945	466987	431795	655255	1072869		Technical replicate 4	0.957871	10166.1	3626.73	6013.78	2460.33	6392.04	2162.31	6615.92	4141.79	3829.67	5811.57	9515.47		Technical replicate 4	0.925139	1.53405	0.803831	2.08839	0.68037	2.0817	1.17038	1.08218	1.25462	2.05423
		MEAN	112.75	1.23051e+06	442003	726802	345100	652326	358334	740412	399003	509664	522272	882946		MEAN	1	10913.6	3920.2	6446.14	3060.75	5785.6	3178.13	6566.84	3538.83	4520.3	4632.13	7831.01		MEAN	1	1.64434	1	1.89025	1	2.06626	1	1.27734	1	1.69059
		SD	5.5	71787.5	62691.5	81396.3	121758	51811.7	196785	106456	116771	69914.2	150289	207870		SD	0.0487805	636.696	556.022	721.919	1079.89	459.527	1745.32	944.174	1035.66	620.082	1332.94	1843.64		SD	0.141835	0.184153	0.352819	0.150135	0.549165	0.297085	0.292656	0.175222	0.28776	0.398011
		Biological replicate 7	No Spike	VSV-G	B.1		A.30		C.1.2		P.1		BA.1			Biological replicate 7	No Spike	VSV-G	B.1		A.30		C.1.2		P.1		BA.1			Biological replicate 7	B.1		A.30		C.1.2		P.1		BA.1
					WT, H655	MUT, Y655	MUT, H655	WT, Y655	MUT, H655	WT, Y655	MUT, H655	WT, Y655	MUT, H655	WT, Y655					WT, H655	MUT, Y655	MUT, H655	WT, Y655	MUT, H655	WT, Y655	MUT, H655	WT, Y655	MUT, H655	WT, Y655			WT, H655	MUT, Y655	MUT, H655	WT, Y655	MUT, H655	WT, Y655	MUT, H655	WT, Y655	MUT, H655	WT, Y655
		Technical replicate 1	106	1150969	536588	826369	246644	887631	697341	1200313	528089	674839	637308	877921		Technical replicate 1	0.983759	10681.8	4979.94	7669.32	2289.04	8237.87	6471.84	11139.8	4901.06	6263.01	5914.69	8147.76		Technical replicate 1	0.871761	1.34255	1.0262	3.69312	1.18445	2.03876	1.01848	1.3015	1.25931	1.73476
		Technical replicate 2	116	1205540	586054	902788	208115	1062288	719193	943257	497636	732186	479274	933491		Technical replicate 2	1.07657	11188.3	5439.02	8378.54	1931.46	9858.82	6674.65	8754.13	4618.43	6795.23	4448.02	8663.49		Technical replicate 2	0.952125	1.4667	0.865892	4.4198	1.22156	1.60214	0.959743	1.4121	0.947037	1.84456
		Technical replicate 3	101	1199625	656098	701035	259796	958074	460114	809030	481184	487064	458134	885617		Technical replicate 3	0.937355	11133.4	6089.08	6506.13	2411.1	8891.64	4270.2	7508.4	4465.74	4520.32	4251.82	8219.18		Technical replicate 3	1.06592	1.13893	1.08092	3.9862	0.781513	1.37415	0.928014	0.939354	0.905265	1.74996
		Technical replicate 4	108	1153522	683349	716506	246835	942882	478344	822789	567129	615144	449594	971087		Technical replicate 4	1.00232	10705.5	6341.99	6649.71	2290.81	8750.65	4439.39	7636.09	5263.38	5708.99	4172.57	9012.41		Technical replicate 4	1.11019	1.16406	1.02699	3.92299	0.812477	1.39752	1.09377	1.18637	0.88839	1.91885
		MEAN	107.75	1177414	615522	786674	240348	962719	588748	943847	518510	627308	506078	917029		MEAN	1	10927.3	5712.5	7300.92	2230.6	8934.74	5464.02	8759.6	4812.15	5821.89	4696.77	8510.71		MEAN	1	1.27806	1	4.00553	1	1.60314	1	1.20983	1	1.81203
		SD	6.23832	29180.9	66698	95421.4	22352.6	72955	138497	181297	37791.2	105000	88372	43625		SD	0.0578963	270.82	619.007	885.582	207.448	677.076	1285.35	1682.57	350.73	974.477	820.158	404.872		SD	0.10836	0.155025	0.093001	0.303539	0.23524	0.307937	0.0728842	0.202503	0.174621	0.0862022
		Biological replicate 8	No Spike	VSV-G	B.1		A.30		C.1.2		P.1		BA.1			Biological replicate 8	No Spike	VSV-G	B.1		A.30		C.1.2		P.1		BA.1			Biological replicate 8	B.1		A.30		C.1.2		P.1		BA.1
					WT, H655	MUT, Y655	MUT, H655	WT, Y655	MUT, H655	WT, Y655	MUT, H655	WT, Y655	MUT, H655	WT, Y655					WT, H655	MUT, Y655	MUT, H655	WT, Y655	MUT, H655	WT, Y655	MUT, H655	WT, Y655	MUT, H655	WT, Y655			WT, H655	MUT, Y655	MUT, H655	WT, Y655	MUT, H655	WT, Y655	MUT, H655	WT, Y655	MUT, H655	WT, Y655
		Technical replicate 1	105	1220097	443213	669616	294227	939841	491453	807417	493475	607432	471183	905975		Technical replicate 1	0.995261	11564.9	4201.07	6347.07	2788.88	8908.45	4658.32	7653.24	4677.49	5757.65	4466.19	8587.44		Technical replicate 1	0.878647	1.32748	1.07888	3.44624	1.11928	1.83889	0.995545	1.22544	1.03386	1.98788
		Technical replicate 2	106	1426354	602822	747505	288866	989442	614569	782034	447880	616339	344158	822886		Technical replicate 2	1.00474	13519.9	5713.95	7085.36	2738.07	9378.6	5825.3	7412.64	4245.31	5842.08	3262.16	7799.87		Technical replicate 2	1.19506	1.48189	1.05922	3.62812	1.39968	1.78108	0.90356	1.24341	0.755147	1.80557
		Technical replicate 3	107	1370876	521020	721425	246246	883580	294777	938086	520456	366294	533181	792253		Technical replicate 3	1.01422	12994.1	4938.58	6838.15	2334.09	8375.17	2794.09	8891.81	4933.23	3471.98	5053.85	7509.51		Technical replicate 3	1.0329	1.43019	0.902943	3.23994	0.671353	2.13649	1.04998	0.738968	1.1699	1.73835
		Technical replicate 4	104	1162133	450651	825101	261520	842444	355516	996552	520923	463941	474477	895418		Technical replicate 4	0.985782	11015.5	4271.57	7820.86	2478.86	7985.25	3369.82	9445.99	4937.66	4397.55	4497.41	8487.37		Technical replicate 4	0.893393	1.63572	0.958951	3.0891	0.809686	2.26964	1.05092	0.935962	1.04109	1.96471
		MEAN	105.5	1294865	504426	740912	272715	913827	439079	881022	495684	513502	455750	854133		MEAN	1	12273.6	4781.29	7022.86	2584.97	8661.86	4161.88	8350.92	4698.42	4867.31	4319.9	8096.05		MEAN	1	1.46882	1	3.35085	1	2.00652	1	1.03595	1	1.87413
		SD	1.29099	124198	74377.2	64792.3	22727.1	64303.4	142998	102988	34354.8	120450	79660.1	55370.1		SD	0.0122369	1177.23	704.997	614.145	215.422	609.511	1355.43	976.193	325.638	1141.71	755.072	524.835		SD	0.147449	0.128447	0.0833364	0.23579	0.325678	0.234556	0.069308	0.242998	0.174789	0.121492
		Biological replicate 9	No Spike	VSV-G	B.1		A.30		C.1.2		P.1		BA.1			Biological replicate 9	No Spike	VSV-G	B.1		A.30		C.1.2		P.1		BA.1			Biological replicate 9	B.1		A.30		C.1.2		P.1		BA.1
					WT, H655	MUT, Y655	MUT, H655	WT, Y655	MUT, H655	WT, Y655	MUT, H655	WT, Y655	MUT, H655	WT, Y655					WT, H655	MUT, Y655	MUT, H655	WT, Y655	MUT, H655	WT, Y655	MUT, H655	WT, Y655	MUT, H655	WT, Y655			WT, H655	MUT, Y655	MUT, H655	WT, Y655	MUT, H655	WT, Y655	MUT, H655	WT, Y655	MUT, H655	WT, Y655
		Technical replicate 1	97	1389340	477933	860403	309050	574028	500485	1103007	468714	422278	467707	811932		Technical replicate 1	0.946341	13554.5	4662.76	8394.18	3015.12	5600.27	4882.78	10761	4572.82	4119.79	4563	7921.29		Technical replicate 1	1.12242	2.02064	1.01096	1.87775	0.996293	2.19571	0.902546	0.81313	0.876729	1.52199
		Technical replicate 2	94	1166119	346304	967730	333383	630406	532246	897888	500171	641872	463530	819317		Technical replicate 2	0.917073	11376.8	3378.58	9441.27	3252.52	6150.3	5192.64	8759.88	4879.72	6262.17	4522.24	7993.34		Technical replicate 2	0.813289	2.2727	1.09056	2.06218	1.05952	1.78739	0.963119	1.23598	0.868899	1.53583
		Technical replicate 3	98	1175107	476267	866589	268498	693780	460104	903300	494527	641914	542363	872846		Technical replicate 3	0.956098	11464.5	4646.51	8454.53	2619.49	6768.59	4488.82	8812.68	4824.65	6262.58	5291.35	8515.57		Technical replicate 3	1.11851	2.03517	0.878307	2.26948	0.915909	1.79816	0.952251	1.23606	1.01667	1.63617
		Technical replicate 4	121	929769	402723	909288	311867	798954	516553	830776	613885	383485	660273	940216		Technical replicate 4	1.18049	9070.92	3929	8871.1	3042.6	7794.67	5039.54	8105.13	5989.12	3741.32	6441.69	9172.84		Technical replicate 4	0.945788	2.13545	1.02018	2.61353	1.02828	1.65379	1.18208	0.738431	1.2377	1.76246
		MEAN	102.5	1.16508e+06	425807	901002	305700	674292	502347	933743	519324	522387	533468	861078		MEAN	1	11366.7	4154.21	8790.27	2982.43	6578.46	4900.95	9109.69	5066.58	5096.46	5204.57	8400.76		MEAN	1	2.11599	1	2.20573	1	1.85876	1	1.0059	1	1.61411
		SD	12.4499	187764	63552.9	49510.3	27077.6	96435.2	31003.8	117565	64510.7	138899	91968.2	59331.3		SD	0.121462	1831.84	620.029	483.028	264.172	940.831	302.476	1146.98	629.372	1355.11	897.251	578.842		SD	0.149253	0.116274	0.0885759	0.315458	0.0617178	0.234032	0.12422	0.267461	0.172397	0.111218
																Average	No Spike	VSV-G	B.1		A.30		C.1.2		P.1		BA.1			Average	B.1		A.30		C.1.2		P.1		BA.1
																			WT, H655	MUT, Y655	MUT, H655	WT, Y655	MUT, H655	WT, Y655	MUT, H655	WT, Y655	MUT, H655	WT, Y655			WT, H655	MUT, Y655	MUT, H655	WT, Y655	MUT, H655	WT, Y655	MUT, H655	WT, Y655	MUT, H655	WT, Y655
																Biological replicate 1	1	4901.81	846.48	1382.41	802.035	2027.93	689.732	1927.43	1149.18	2209.69	933.399	1643.56		Biological replicate 1	1	1.63313	1	2.52849	1	2.79446	1	1.92284	1	1.76083
																Biological replicate 2	1	4564.24	1013.19	1417.79	803.266	1711.03	830.562	1578.06	1152.39	2368.85	970.492	1582.26		Biological replicate 2	1	1.39933	1	2.13009	1	1.89999	1	2.05559	1	1.63037
																Biological replicate 3	1	5651.72	1360.9	2001.7	1057.07	2271.37	1118.06	2595.99	1425.47	2296.21	1262.23	1796		Biological replicate 3	1	1.47087	1	2.14874	1	2.32188	1	1.61084	1	1.42288
																Biological replicate 4	1	11359.8	3089.41	5491.62	2117.44	6383.47	3666.32	4689.35	2563.49	2880.15	4498.29	7360.69		Biological replicate 4	1	1.77756	1	3.01471	1	1.27903	1	1.12353	1	1.63633
																Biological replicate 5	1	9403.33	3748.26	4636.54	2830.34	5940.07	2796.42	5342.63	2773.26	4132.08	4379.22	6151.65		Biological replicate 5	1	1.23698	1	2.09871	1	1.91053	1	1.48997	1	1.40474
																Biological replicate 6	1	10913.6	3920.2	6446.14	3060.75	5785.6	3178.13	6566.84	3538.83	4520.3	4632.13	7831.01		Biological replicate 6	1	1.64434	1	1.89025	1	2.06626	1	1.27734	1	1.69059
																Biological replicate 7	1	10927.3	5712.5	7300.92	2230.6	8934.74	5464.02	8759.6	4812.15	5821.89	4696.77	8510.71		Biological replicate 7	1	1.27806	1	4.00553	1	1.60314	1	1.20983	1	1.81203
																Biological replicate 8	1	12273.6	4781.29	7022.86	2584.97	8661.86	4161.88	8350.92	4698.42	4867.31	4319.9	8096.05		Biological replicate 8	1	1.46882	1	3.35085	1	2.00652	1	1.03595	1	1.87413
																Biological replicate 9	1	11366.7	4154.21	8790.27	2982.43	6578.46	4900.95	9109.69	5066.58	5096.46	5204.57	8400.76		Biological replicate 9	1	2.11599	1	2.20573	1	1.85876	1	1.0059	1	1.61411
																MEAN	1	9040.23	3180.72	4943.36	2052.1	5366.06	2978.45	5435.61	3019.98	3799.22	3433	5708.08		MEAN	1	1.55834	1	2.59701	1	1.97117	1	1.41464	1	1.64956
																SD	0	3104.28	1741.24	2763.55	930.119	2754.27	1772.48	2961.07	1592.42	1379.4	1803.28	3104.22		SD	3.92523e-17	0.272671	3.92523e-17	0.71162	3.92523e-17	0.425289	3.92523e-17	0.382309	0	0.159694
																SEM	0	1034.76	580.413	921.183	310.04	918.088	590.826	987.024	530.805	459.799	601.092	1034.74		SEM	1.30841e-17	0.0908903	1.30841e-17	0.237207	1.30841e-17	0.141763	1.30841e-17	0.127436	0	0.0532312
		293T
		Raw data (counts per second)														Fold over Background														Fold change (Y655 vs. H655)
		Biological replicate 1	No Spike	VSV-G	B.1		A.30		C.1.2		P.1		BA.1			Biological replicate 1	No Spike	VSV-G	B.1		A.30		C.1.2		P.1		BA.1			Biological replicate 1	B.1		A.30		C.1.2		P.1		BA.1
					WT, H655	MUT, Y655	MUT, H655	WT, Y655	MUT, H655	WT, Y655	MUT, H655	WT, Y655	MUT, H655	WT, Y655					WT, H655	MUT, Y655	MUT, H655	WT, Y655	MUT, H655	WT, Y655	MUT, H655	WT, Y655	MUT, H655	WT, Y655			WT, H655	MUT, Y655	MUT, H655	WT, Y655	MUT, H655	WT, Y655	MUT, H655	WT, Y655	MUT, H655	WT, Y655
		Technical replicate 1	190	4038863	18028	22886	9728	41292	15622	51626	7929	18229	22633	55490		Technical replicate 1	1.13095	24040.9	107.31	136.226	57.9048	245.786	92.9881	307.298	47.1964	108.506	134.72	330.298		Technical replicate 1	1.16957	1.48473	0.625293	2.65415	0.972803	3.21482	0.900409	2.07007	0.992414	2.43313
		Technical replicate 2	144	3912501	20677	29060	17903	39799	18916	49587	9605	16733	24637	39416		Technical replicate 2	0.857143	23288.7	123.077	172.976	106.565	236.899	112.595	295.161	57.1726	99.6012	146.649	234.619		Technical replicate 2	1.34142	1.88527	1.15076	2.55819	1.17792	3.08785	1.09073	1.90018	1.08029	1.72832
		Technical replicate 3	145	3590370	14172	23840	15259	53701	13169	49087	9095	14092	21507	57867		Technical replicate 3	0.863095	21371.2	84.3571	141.905	90.8274	319.649	78.3869	292.185	54.1369	83.881	128.018	344.446		Technical replicate 3	0.919409	1.54662	0.980813	3.45178	0.820051	3.05671	1.03282	1.60027	0.943041	2.53736
		Technical replicate 4	193	3631901	8780	23596	19340	37515	16528	41824	8595	27446	22447	66831		Technical replicate 4	1.14881	21618.5	52.2619	140.452	115.119	223.304	98.381	248.952	51.1607	163.369	133.613	397.804		Technical replicate 4	0.569603	1.53079	1.24313	2.41138	1.02922	2.60444	0.976039	3.11674	0.984259	2.93041
		MEAN	168	3.79341e+06	15414.2	24845.5	15557.5	43076.8	16058.8	48031	8806	19125	22806	54901		MEAN	1	22579.8	91.7515	147.89	92.6042	256.409	95.5878	285.899	52.4167	113.839	135.75	326.792		MEAN	1	1.61185	1	2.76887	1	2.99096	1	2.17181	1	2.40731
		SD	27.1662	217363	5166.71	2838.66	4237.96	7251.13	2375.25	4281.24	715.442	5805.02	1316.41	11420.1		SD	0.161703	1293.83	30.7542	16.8968	25.2259	43.1615	14.1384	25.4836	4.25858	34.5537	7.83575	67.9766		SD	0.335191	0.184158	0.272406	0.466086	0.14791	0.266599	0.0812448	0.659211	0.0577219	0.500749
		Biological replicate 2	No Spike	VSV-G	B.1		A.30		C.1.2		P.1		BA.1			Biological replicate 2	No Spike	VSV-G	B.1		A.30		C.1.2		P.1		BA.1			Biological replicate 2	B.1		A.30		C.1.2		P.1		BA.1
					WT, H655	MUT, Y655	MUT, H655	WT, Y655	MUT, H655	WT, Y655	MUT, H655	WT, Y655	MUT, H655	WT, Y655					WT, H655	MUT, Y655	MUT, H655	WT, Y655	MUT, H655	WT, Y655	MUT, H655	WT, Y655	MUT, H655	WT, Y655			WT, H655	MUT, Y655	MUT, H655	WT, Y655	MUT, H655	WT, Y655	MUT, H655	WT, Y655	MUT, H655	WT, Y655
		Technical replicate 1	189	3513709	19555	29072	14033	34889	16028	47257	10335	12664	25735	43536		Technical replicate 1	1.09091	20281.1	112.872	167.804	80.9986	201.38	92.5137	272.768	59.6537	73.0967	148.543	251.29		Technical replicate 1	1.34269	1.99615	0.84925	2.11141	0.877766	2.58801	1.18463	1.45159	1.15313	1.95076
		Technical replicate 2	159	3561997	16781	25121	16675	29670	18892	34911	7513	12454	19411	49190		Technical replicate 2	0.917749	20559.9	96.86	144.999	96.2482	171.255	109.045	201.506	43.3651	71.8846	112.04	283.925		Technical replicate 2	1.15222	1.72487	1.00914	1.79557	1.03461	1.91188	0.861163	1.42752	0.869766	2.2041
		Technical replicate 3	173	3561212	8868	23864	14026	23032	22621	33969	8836	15023	25864	46034		Technical replicate 3	0.998557	20555.3	51.1861	137.743	80.9582	132.941	130.569	196.069	51.0014	86.7128	149.287	265.709		Technical replicate 3	0.608899	1.63856	0.848826	1.39385	1.23883	1.8603	1.01281	1.72198	1.15891	2.06269
		Technical replicate 4	172	3472759	13052	25747	21362	29582	15499	46402	8213	17799	18260	43270		Technical replicate 4	0.992785	20044.8	75.3362	148.612	123.302	170.747	89.4603	267.833	47.4055	102.736	105.397	249.755		Technical replicate 4	0.896182	1.76785	1.29279	1.79024	0.848795	2.54118	0.941399	2.04018	0.818192	1.93884
		MEAN	173.25	3.52742e+06	14564	25951	16524	29293.2	18260	40634.8	8724.25	14485	22317.5	45507.5		MEAN	1	20360.3	84.0635	149.789	95.3766	169.081	105.397	234.544	50.3564	83.6075	128.817	262.67		MEAN	1	1.78186	1	1.77277	1	2.22534	1	1.66031	1	2.03909
		SD	12.2848	42869.1	4638.81	2223.12	3458.04	4855.96	3267.14	7171.91	1202.15	2497.53	4048.37	2752.65		SD	0.070908	247.441	26.7752	12.8318	19.9598	28.0286	18.858	41.3963	6.93883	14.4158	23.3672	15.8883		SD	0.318512	0.152645	0.209274	0.293873	0.178924	0.392766	0.137794	0.286275	0.181399	0.12334
		Biological replicate 3	No Spike	VSV-G	B.1		A.30		C.1.2		P.1		BA.1			Biological replicate 3	No Spike	VSV-G	B.1		A.30		C.1.2		P.1		BA.1			Biological replicate 3	B.1		A.30		C.1.2		P.1		BA.1
					WT, H655	MUT, Y655	MUT, H655	WT, Y655	MUT, H655	WT, Y655	MUT, H655	WT, Y655	MUT, H655	WT, Y655					WT, H655	MUT, Y655	MUT, H655	WT, Y655	MUT, H655	WT, Y655	MUT, H655	WT, Y655	MUT, H655	WT, Y655			WT, H655	MUT, Y655	MUT, H655	WT, Y655	MUT, H655	WT, Y655	MUT, H655	WT, Y655	MUT, H655	WT, Y655
		Technical replicate 1	141	3112354	25270	25291	15162	40359	14824	34608	4258	11822	29388	47039		Technical replicate 1	0.849398	18749.1	152.229	152.355	91.3373	243.127	89.3012	208.482	25.6506	71.2169	177.036	283.367		Technical replicate 1	1.36915	1.37028	1.12852	3.00396	0.786993	1.83731	0.657276	1.82488	1.01815	1.62968
		Technical replicate 2	165	3248588	17107	26552	14109	35819	22346	47362	5883	16997	18408	45350		Technical replicate 2	0.993976	19569.8	103.054	159.952	84.994	215.777	134.614	285.313	35.4398	102.392	110.892	273.193		Technical replicate 2	0.92687	1.43861	1.05015	2.66605	1.18633	2.51441	0.908116	2.6237	0.637749	1.57116
		Technical replicate 3	184	3143600	18137	32640	12730	30644	15588	46269	7984	12655	35270	46275		Technical replicate 3	1.10843	18937.3	109.259	196.627	76.6867	184.602	93.9036	278.729	48.0964	76.2349	212.47	278.765		Technical replicate 3	0.982676	1.76846	0.947507	2.28087	0.827553	2.45638	1.23243	1.95346	1.22194	1.60321
		Technical replicate 4	174	3158529	13313	31022	11740	37252	22587	42877	7788	14117	32390	56529		Technical replicate 4	1.04819	19027.3	80.1988	186.88	70.7229	224.41	136.066	258.295	46.9157	85.0422	195.12	340.536		Technical replicate 4	0.721308	1.68079	0.873821	2.77271	1.19912	2.2763	1.20218	2.17914	1.12216	1.95846
		MEAN	166	3.16577e+06	18456.8	28876.2	13435.2	36018.5	18836.2	42779	6478.25	13897.8	28864	48798.2		MEAN	1	19070.9	111.185	173.953	80.9352	216.979	113.471	257.705	39.0256	83.7214	173.88	293.965		MEAN	1	1.56454	1	2.6809	1	2.2711	1	2.14529	1	1.69063
		SD	18.3848	58469.5	4993.42	3513.13	1506.3	4053.25	4204.59	5772.31	1757.51	2273.51	7372.74	5199.89		SD	0.110752	352.226	30.0808	21.1634	9.07412	24.4172	25.3289	34.773	10.5874	13.6959	44.4141	31.3247		SD	0.270547	0.190344	0.112116	0.301688	0.223218	0.306447	0.271294	0.350946	0.25543	0.180152
																														Data shown in graph
																Average	No Spike	VSV-G	B.1		A.30		C.1.2		P.1		BA.1			Average	B.1		A.30		C.1.2		P.1		BA.1
																			WT, H655	MUT, Y655	MUT, H655	WT, Y655	MUT, H655	WT, Y655	MUT, H655	WT, Y655	MUT, H655	WT, Y655			WT, H655	MUT, Y655	MUT, H655	WT, Y655	MUT, H655	WT, Y655	MUT, H655	WT, Y655	MUT, H655	WT, Y655
																Biological replicate 1	1	22579.8	91.7515	147.89	92.6042	256.409	95.5878	285.899	52.4167	113.839	135.75	326.792		Biological replicate 1	1	1.61185	1	2.76887	1	2.99096	1	2.17181	1	2.40731
																Biological replicate 2	1	20360.3	84.0635	149.789	95.3766	169.081	105.397	234.544	50.3564	83.6075	128.817	262.67		Biological replicate 2	1	1.78186	1	1.77277	1	2.22534	1	1.66031	1	2.03909
																Biological replicate 3	1	19070.9	111.185	173.953	80.9352	216.979	113.471	257.705	39.0256	83.7214	173.88	293.965		Biological replicate 3	1	1.56454	1	2.6809	1	2.2711	1	2.14529	1	1.69063
																MEAN	1	20670.3	95.6667	157.211	89.6387	214.156	104.819	259.383	47.2662	93.7227	146.149	294.476		MEAN	1	1.65275	1	2.40751	1	2.4958	1	1.99247	1	2.04568
																SD	0	1774.89	13.9783	14.5305	7.66381	43.7326	8.9558	25.7185	7.21056	17.4215	24.2645	32.0641		SD	0	0.114288	0	0.551461	0	0.429428	0	0.287964	0	0.358384
																SEM	0	1024.73	8.0704	8.38918	4.4247	25.249	5.17063	14.8486	4.16302	10.0583	14.0091	18.5122		SEM	0	0.0659843	0	0.318386	0	0.24793	0	0.166256	0	0.206913
		Huh-7
		Raw data (counts per second)														Fold over Background														Fold change (Y655 vs. H655)
		Biological replicate 1	No Spike	VSV-G	B.1		A.30		C.1.2		P.1		BA.1			Biological replicate 1	No Spike	VSV-G	B.1		A.30		C.1.2		P.1		BA.1			Biological replicate 1	B.1		A.30		C.1.2		P.1		BA.1
					WT, H655	MUT, Y655	MUT, H655	WT, Y655	MUT, H655	WT, Y655	MUT, H655	WT, Y655	MUT, H655	WT, Y655					WT, H655	MUT, Y655	MUT, H655	WT, Y655	MUT, H655	WT, Y655	MUT, H655	WT, Y655	MUT, H655	WT, Y655			WT, H655	MUT, Y655	MUT, H655	WT, Y655	MUT, H655	WT, Y655	MUT, H655	WT, Y655	MUT, H655	WT, Y655
		Technical replicate 1	169	845450	30554	30798	32790	39494	36385	70694	19635	26669	38195	41652		Technical replicate 1	0.965714	4831.14	174.594	175.989	187.371	225.68	207.914	403.966	112.2	152.394	218.257	238.011		Technical replicate 1	0.984557	0.992419	1.15263	1.38829	0.965286	1.8755	1.08692	1.4763	1.16859	1.27436
		Technical replicate 2	169	806262	28428	43731	23095	57281	33682	64632	21102	24289	32261	45738		Technical replicate 2	0.965714	4607.21	162.446	249.891	131.971	327.32	192.469	369.326	120.583	138.794	184.349	261.36		Technical replicate 2	0.91605	1.40917	0.811832	2.01353	0.893576	1.71467	1.16813	1.34455	0.987035	1.39937
		Technical replicate 3	178	868451	36276	47966	27581	48528	43076	65188	19241	17912	26217	45306		Technical replicate 3	1.01714	4962.58	207.291	274.091	157.606	277.303	246.149	372.503	109.949	102.354	149.811	258.891		Technical replicate 3	1.16894	1.54563	0.969523	1.70585	1.1428	1.72942	1.06511	0.991544	0.802117	1.38615
		Technical replicate 4	184	739255	28875	34002	30326	54887	37631	51864	12281	19650	34066	52727		Technical replicate 4	1.05143	4224.31	165	194.297	173.291	313.64	215.034	296.366	70.1771	112.286	194.663	301.297		Technical replicate 4	0.930454	1.09566	1.06602	1.92938	0.998342	1.37594	0.679832	1.08775	1.04226	1.6132
		MEAN	175	814854	31033.2	39124.2	28448	50047.5	37693.5	63094.5	18064.8	22130	32684.8	46355.8		MEAN	1	4656.31	177.333	223.567	162.56	285.986	215.391	360.54	103.227	126.457	186.77	264.89		MEAN	1	1.26072	1	1.75926	1	1.67388	1	1.22504	1	1.41827
		SD	7.34847	56562	3613.01	8061.48	4154.76	7946.27	3948.82	7971.26	3938.1	4049.93	4976.01	4626.07		SD	0.0419913	323.212	20.6458	46.0656	23.7415	45.4072	22.5647	45.5501	22.5034	23.1424	28.4343	26.4347		SD	0.116424	0.259769	0.146048	0.279326	0.104761	0.211476	0.217999	0.224189	0.152243	0.141536
		Biological replicate 2	No Spike	VSV-G	B.1		A.30		C.1.2		P.1		BA.1			Biological replicate 2	No Spike	VSV-G	B.1		A.30		C.1.2		P.1		BA.1			Biological replicate 2	B.1		A.30		C.1.2		P.1		BA.1
					WT, H655	MUT, Y655	MUT, H655	WT, Y655	MUT, H655	WT, Y655	MUT, H655	WT, Y655	MUT, H655	WT, Y655					WT, H655	MUT, Y655	MUT, H655	WT, Y655	MUT, H655	WT, Y655	MUT, H655	WT, Y655	MUT, H655	WT, Y655			WT, H655	MUT, Y655	MUT, H655	WT, Y655	MUT, H655	WT, Y655	MUT, H655	WT, Y655	MUT, H655	WT, Y655
		Technical replicate 1	184	898349	29501	43782	32880	27287	45913	69851	20950	28171	23162	27394		Technical replicate 1	1.02793	5018.71	164.81	244.592	183.687	152.441	256.497	390.229	117.039	157.38	129.397	153.039		Technical replicate 1	0.813142	1.20677	1.16928	0.970386	1.05145	1.59966	1.32879	1.78679	0.99805	1.18041
		Technical replicate 2	189	749142	37083	34103	29534	39701	48945	58267	20676	21451	16554	43264		Technical replicate 2	1.05587	4185.15	207.168	190.52	164.994	221.793	273.436	325.514	115.508	119.838	92.4804	241.698		Technical replicate 2	1.02213	0.939988	1.05029	1.41185	1.12089	1.33437	1.31141	1.36056	0.713312	1.86425
		Technical replicate 3	187	941974	39891	42788	19458	57141	46959	69683	11751	16195	25299	28636		Technical replicate 3	1.04469	5262.42	222.855	239.039	108.704	319.223	262.341	389.291	65.648	90.4749	141.335	159.978		Technical replicate 3	1.09952	1.17937	0.691969	2.03206	1.07541	1.59581	0.745326	1.02719	1.09013	1.23392
		Technical replicate 4	156	913002	38646	43387	30607	40698	32848	58096	9688	15359	27814	28862		Technical replicate 4	0.871508	5100.57	215.899	242.385	170.989	227.363	183.508	324.559	54.1229	85.8045	155.385	161.24		Technical replicate 4	1.06521	1.19588	1.08845	1.44731	0.752251	1.33046	0.614477	0.97417	1.1985	1.24366
		MEAN	179	875617	36280.2	41015	28119.8	41206.8	43666.2	63974.2	15766.2	20294	23207.2	32039		MEAN	1	4891.71	202.683	229.134	157.094	230.205	243.946	357.398	88.0796	113.374	129.649	178.989		MEAN	1	1.1305	1	1.4654	1	1.46507	1	1.28718	1	1.38056
		SD	15.4704	86243	4663.22	4626.08	5940.61	12250	7320.97	6689.61	5889.09	5903.16	4825.81	7511.11		SD	0.0864268	481.804	26.0515	25.844	33.1877	68.4356	40.8993	37.3721	32.9	32.9785	26.9598	41.9615		SD	0.128533	0.12751	0.211261	0.435636	0.167657	0.153199	0.373525	0.374417	0.207944	0.323654
		Biological replicate 3	No Spike	VSV-G	B.1		A.30		C.1.2		P.1		BA.1			Biological replicate 3	No Spike	VSV-G	B.1		A.30		C.1.2		P.1		BA.1			Biological replicate 3	B.1		A.30		C.1.2		P.1		BA.1
					WT, H655	MUT, Y655	MUT, H655	WT, Y655	MUT, H655	WT, Y655	MUT, H655	WT, Y655	MUT, H655	WT, Y655					WT, H655	MUT, Y655	MUT, H655	WT, Y655	MUT, H655	WT, Y655	MUT, H655	WT, Y655	MUT, H655	WT, Y655			WT, H655	MUT, Y655	MUT, H655	WT, Y655	MUT, H655	WT, Y655	MUT, H655	WT, Y655	MUT, H655	WT, Y655
		Technical replicate 1	183	861975	24739	33995	30774	47363	38343	67323	17846	15075	27797	42148		Technical replicate 1	1.01245	4768.88	136.869	188.077	170.257	262.036	212.133	372.465	98.7331	83.4025	153.787	233.184		Technical replicate 1	0.796683	1.09476	1.1382	1.75175	1.07417	1.88604	1.17797	0.995066	0.777125	1.17834
		Technical replicate 2	192	805897	21749	34841	28845	35099	41737	64242	17420	18003	29880	48444		Technical replicate 2	1.06224	4458.63	120.326	192.758	159.585	194.185	230.91	355.419	96.3762	99.6017	165.311	268.017		Technical replicate 2	0.700394	1.122	1.06685	1.29816	1.16925	1.79972	1.14985	1.18834	0.83536	1.35436
		Technical replicate 3	177	949216	32147	45417	25252	33306	32899	54773	14889	24540	41971	70917		Technical replicate 3	0.979253	5251.54	177.853	251.27	139.707	184.266	182.014	303.032	82.3734	135.768	232.205	392.349		Technical replicate 3	1.03525	1.46259	0.933962	1.23184	0.921657	1.53445	0.982788	1.61983	1.17339	1.98264
		Technical replicate 4	171	981515	45575	35163	23279	47395	29803	48912	10444	20084	43428	58951		Technical replicate 4	0.946058	5430.24	252.144	194.539	128.791	262.213	164.885	270.606	57.7815	111.115	240.266	326.147		Technical replicate 4	1.46768	1.13237	0.860989	1.75294	0.834923	1.37026	0.689384	1.3257	1.21412	1.6481
		MEAN	180.75	899651	31052.5	37354	27037.5	40790.8	35695.5	58812.5	15149.8	19425.5	35769	55115		MEAN	1	4977.32	171.798	206.661	149.585	225.675	197.485	325.38	83.816	107.472	197.892	304.924		MEAN	1	1.20293	1	1.50867	1	1.64762	1	1.28223	1	1.54086
		SD	8.95824	80348.6	10622.6	5397.85	3393.27	7642.6	5355.71	8490.1	3397.84	3980.87	8069.66	12610.4		SD	0.0495615	444.529	58.7693	29.8636	18.7733	42.2827	29.6305	46.9715	18.7985	22.0242	44.6454	69.7669		SD	0.342084	0.17383	0.125502	0.282667	0.150039	0.237848	0.224283	0.262768	0.225605	0.35255
																														Data shown in graph
																Average	No Spike	VSV-G	B.1		A.30		C.1.2		P.1		BA.1			Average	B.1		A.30		C.1.2		P.1		BA.1
																			WT, H655	MUT, Y655	MUT, H655	WT, Y655	MUT, H655	WT, Y655	MUT, H655	WT, Y655	MUT, H655	WT, Y655			WT, H655	MUT, Y655	MUT, H655	WT, Y655	MUT, H655	WT, Y655	MUT, H655	WT, Y655	MUT, H655	WT, Y655
																Biological replicate 1	1	4656.31	177.333	223.567	162.56	285.986	215.391	360.54	103.227	126.457	186.77	264.89		Biological replicate 1	1	1.26072	1	1.75926	1	1.67388	1	1.22504	1	1.41827
																Biological replicate 2	1	4891.71	202.683	229.134	157.094	230.205	243.946	357.398	88.0796	113.374	129.649	178.989		Biological replicate 2	1	1.1305	1	1.4654	1	1.46507	1	1.28718	1	1.38056
																Biological replicate 3	1	4977.32	171.798	206.661	149.585	225.675	197.485	325.38	83.816	107.472	197.892	304.924		Biological replicate 3	1	1.20293	1	1.50867	1	1.64762	1	1.28223	1	1.54086
																MEAN	1	4841.78	183.938	219.787	156.413	247.289	218.941	347.773	91.7076	115.768	171.437	249.601		MEAN	1	1.19805	1	1.57778	1	1.59552	1	1.26482	1	1.44656
																SD	0	166.228	16.4678	11.7035	6.5142	33.5891	23.4325	19.456	10.2014	9.71641	36.614	64.3446		SD	1.75542e-16	0.0652447	0	0.158651	0	0.113735	0	0.0345383	0	0.0838117
																SEM	0	95.9716	9.50771	6.75704	3.76097	19.3927	13.5288	11.2329	5.88981	5.60977	21.1391	37.1494		SEM	1.01349e-16	0.037669	0	0.0915973	0	0.0656648	0	0.0199407	0	0.0483887
		A549-ACE2
		Raw data (counts per second)														Fold over Background														Fold change (Y655 vs. H655)
		Biological replicate 1	No Spike	VSV-G	B.1		A.30		C.1.2		P.1		BA.1			Biological replicate 1	No Spike	VSV-G	B.1		A.30		C.1.2		P.1		BA.1			Biological replicate 1	B.1		A.30		C.1.2		P.1		BA.1
					WT, H655	MUT, Y655	MUT, H655	WT, Y655	MUT, H655	WT, Y655	MUT, H655	WT, Y655	MUT, H655	WT, Y655					WT, H655	MUT, Y655	MUT, H655	WT, Y655	MUT, H655	WT, Y655	MUT, H655	WT, Y655	MUT, H655	WT, Y655			WT, H655	MUT, Y655	MUT, H655	WT, Y655	MUT, H655	WT, Y655	MUT, H655	WT, Y655	MUT, H655	WT, Y655
		Technical replicate 1	155	236863	2220	5396	1290	6448	929	6813	1705	1982	3494	7232		Technical replicate 1	1.02793	5018.71	164.81	244.592	183.687	152.441	256.497	390.229	117.039	157.38	129.397	153.039		Technical replicate 1	0.787933	1.91517	0.847569	4.23653	0.552647	4.05294	1.30128	1.51269	1.74047	3.60249
		Technical replicate 2	140	126449	3087	4067	1811	5922	1474	4764	734	3003	1054	8939		Technical replicate 2	1.05587	4185.15	207.168	190.52	164.994	221.793	273.436	325.514	115.508	119.838	92.4804	241.698		Technical replicate 2	1.09565	1.44348	1.18988	3.89093	0.876859	2.83403	0.560198	2.29193	0.525031	4.4528
		Technical replicate 3	177	108822	2783	5205	1062	4564	2376	3069	770	769	1239	9974		Technical replicate 3	1.04469	5262.42	222.855	239.039	108.704	319.223	262.341	389.291	65.648	90.4749	141.335	159.978		Technical replicate 3	0.987755	1.84738	0.697766	2.99869	1.41344	1.8257	0.587674	0.586911	0.617186	4.96837
		Technical replicate 4	148	158096	3180	3895	1925	6007	1945	6090	2032	1628	2243	5666		Technical replicate 4	0.871508	5100.57	215.899	242.385	170.989	227.363	183.508	324.559	54.1229	85.8045	155.385	161.24		Technical replicate 4	1.12866	1.38243	1.26478	3.94678	1.15705	3.62284	1.55085	1.24251	1.11731	2.82242
		MEAN	155	157558	2817.5	4640.75	1522	5735.25	1681	5184	1310.25	1845.5	2007.5	7952.75		MEAN	1	4891.71	202.683	229.134	157.094	230.205	243.946	357.398	88.0796	113.374	129.649	178.989		MEAN	1	1.64712	1	3.76823	1	3.08388	1	1.40851	1	3.96152
		SD	15.8955	56664.3	432.91	769.006	412.858	814.159	622.113	1645.61	658.454	924.589	1120.25	1897.97		SD	0.0864268	481.804	26.0515	25.844	33.1877	68.4356	40.8993	37.3721	32.9	32.9785	26.9598	41.9615		SD	0.15365	0.272939	0.27126	0.534927	0.370085	0.978947	0.502541	0.705659	0.558034	0.945439
		Biological replicate 2	No Spike	VSV-G	B.1		A.30		C.1.2		P.1		BA.1			Biological replicate 2	No Spike	VSV-G	B.1		A.30		C.1.2		P.1		BA.1			Biological replicate 2	B.1		A.30		C.1.2		P.1		BA.1
					WT, H655	MUT, Y655	MUT, H655	WT, Y655	MUT, H655	WT, Y655	MUT, H655	WT, Y655	MUT, H655	WT, Y655					WT, H655	MUT, Y655	MUT, H655	WT, Y655	MUT, H655	WT, Y655	MUT, H655	WT, Y655	MUT, H655	WT, Y655			WT, H655	MUT, Y655	MUT, H655	WT, Y655	MUT, H655	WT, Y655	MUT, H655	WT, Y655	MUT, H655	WT, Y655
		Technical replicate 1	155	131123	2136	5364	1632	5261	2265	4268	1545	1954	1988	8026		Technical replicate 1	0.945122	799.53	13.0244	32.7073	9.95122	32.0793	13.811	26.0244	9.42073	11.9146	12.122	48.939		Technical replicate 1	0.844937	2.12184	1.16136	3.74382	1.45941	2.75	1.44697	1.83002	1.20649	4.87088
		Technical replicate 2	158	186576	4373	4061	1601	5301	868	5183	564	1404	1400	6193		Technical replicate 2	0.963415	1137.66	26.6646	24.7622	9.7622	32.3232	5.29268	31.6037	3.43902	8.56098	8.53659	37.7622		Technical replicate 2	1.72983	1.60641	1.1393	3.77228	0.559278	3.33956	0.528214	1.31491	0.849643	3.75846
		Technical replicate 3	163	227137	2735	4588	1149	4326	1375	2988	1435	2061	1245	2908		Technical replicate 3	0.993902	1384.98	16.6768	27.9756	7.0061	26.378	8.38415	18.2195	8.75	12.5671	7.59146	17.7317		Technical replicate 3	1.08188	1.81487	0.817648	3.07846	0.885954	1.92526	1.34395	1.93023	0.755576	1.76483
		Technical replicate 4	180	184995	868	3763	1239	3707	1700	3717	727	1506	1958	4145		Technical replicate 4	1.09756	1128.02	5.29268	22.9451	7.55488	22.6037	10.3659	22.6646	4.43293	9.18293	11.939	25.2744		Technical replicate 4	0.343354	1.48853	0.881694	2.63796	1.09536	2.39497	0.680871	1.41044	1.18829	2.51555
		MEAN	164	182458	2528	4444	1405.25	4648.75	1552	4039	1067.75	1731.25	1647.75	5318		MEAN	1	1112.55	15.4146	27.0976	8.5686	28.346	9.46341	24.628	6.51067	10.5564	10.0473	32.4268		MEAN	1	1.75791	1	3.30813	1	2.60245	1	1.6214	1	3.22743
		SD	11.1654	39390.7	1455.58	701.804	247.007	772.731	585.792	925.466	494.137	324.645	381.057	2257.06		SD	0.0680818	240.187	8.87549	4.27929	1.50614	4.71178	3.5719	5.64309	3.01303	1.97954	2.32352	13.7625		SD	0.575783	0.277612	0.175774	0.549889	0.377444	0.596305	0.462784	0.304046	0.231259	1.36978
		Biological replicate 3	No Spike	VSV-G	B.1		A.30		C.1.2		P.1		BA.1			Biological replicate 3	No Spike	VSV-G	B.1		A.30		C.1.2		P.1		BA.1			Biological replicate 3	B.1		A.30		C.1.2		P.1		BA.1
					WT, H655	MUT, Y655	MUT, H655	WT, Y655	MUT, H655	WT, Y655	MUT, H655	WT, Y655	MUT, H655	WT, Y655					WT, H655	MUT, Y655	MUT, H655	WT, Y655	MUT, H655	WT, Y655	MUT, H655	WT, Y655	MUT, H655	WT, Y655			WT, H655	MUT, Y655	MUT, H655	WT, Y655	MUT, H655	WT, Y655	MUT, H655	WT, Y655	MUT, H655	WT, Y655
		Technical replicate 1	148	97550	2185	3886	1573	3199	1520	3774	1080	429	913	5065		Technical replicate 1	0.929356	612.559	13.7206	24.4019	9.87755	20.0879	9.54474	23.6986	6.78179	2.69388	5.73312	31.8053		Technical replicate 1	0.738176	1.31284	0.818205	1.66398	0.823737	2.04525	1.10684	0.439662	0.405643	2.25036
		Technical replicate 2	170	243307	2650	6912	2648	5654	1576	4526	896	1544	1811	8048		Technical replicate 2	1.0675	1527.83	16.6405	43.4035	16.6279	35.5039	9.89639	28.4207	5.62637	9.69545	11.3721	50.5369		Technical replicate 2	0.89527	2.33514	1.37737	2.94096	0.854085	2.45278	0.918268	1.58237	0.804621	3.5757
		Technical replicate 3	155	154215	4135	7690	1839	4242	1728	5086	777	2446	2393	8371		Technical replicate 3	0.973312	968.383	25.9655	48.2889	11.5479	26.6374	10.8509	31.9372	4.87912	15.3595	15.0267	52.5651		Technical replicate 3	1.39696	2.59797	0.956567	2.2065	0.936458	2.75627	0.796311	2.50679	1.0632	3.7192
		Technical replicate 4	164	235819	2870	5621	1630	5003	2557	3240	1150	1358	3886	8338		Technical replicate 4	1.02983	1480.81	18.022	35.2967	10.2355	31.416	16.0565	20.3454	7.22135	8.52747	24.4019	52.3579		Technical replicate 4	0.969595	1.89899	0.847854	2.60234	1.38572	1.75586	1.17858	1.39175	1.72654	3.70454
		MEAN	159.25	182723	2960	6027.25	1922.5	4524.5	1845.25	4156.5	975.75	1444.25	2250.75	7455.5		MEAN	1	1147.4	18.5871	37.8477	12.0722	28.4113	11.5871	26.1005	6.12716	9.06907	14.1334	46.8163		MEAN	1	2.03623	1	2.35345	1	2.25254	1	1.48014	1	3.31245
		SD	9.70824	69658.1	833.757	1663.08	497.001	1055.38	482.569	813.793	170.385	826.967	1248.63	1600.26		SD	0.0609623	437.413	5.23552	10.4432	3.12088	6.6272	3.03026	5.11016	1.06992	5.19289	7.84069	10.0487		SD	0.281675	0.561852	0.258518	0.548963	0.26152	0.441021	0.174619	0.84752	0.554762	0.71099
																														Data shown in graph
																Average	No Spike	VSV-G	B.1		A.30		C.1.2		P.1		BA.1			Average	B.1		A.30		C.1.2		P.1		BA.1
																			WT, H655	MUT, Y655	MUT, H655	WT, Y655	MUT, H655	WT, Y655	MUT, H655	WT, Y655	MUT, H655	WT, Y655			WT, H655	MUT, Y655	MUT, H655	WT, Y655	MUT, H655	WT, Y655	MUT, H655	WT, Y655	MUT, H655	WT, Y655
																Biological replicate 1	1	1016.5	18.1774	29.9403	9.81935	37.0016	10.8452	33.4452	8.45323	11.9065	12.9516	51.3081		Biological replicate 1	1	1.64712	1	3.76823	1	3.08388	1	1.40851	1	3.96152
																Biological replicate 2	1	1112.55	15.4146	27.0976	8.5686	28.346	9.46341	24.628	6.51067	10.5564	10.0473	32.4268		Biological replicate 2	1	1.75791	1	3.30813	1	2.60245	1	1.6214	1	3.22743
																Biological replicate 3	1	1147.4	18.5871	37.8477	12.0722	28.4113	11.5871	26.1005	6.12716	9.06907	14.1334	46.8163		Biological replicate 3	1	2.03623	1	2.35345	1	2.25254	1	1.48014	1	3.31245
																MEAN	1	1092.15	17.3931	31.6285	10.1534	31.253	10.6319	28.0579	7.03035	10.5106	12.3774	43.5171		MEAN	1	1.81375	1	3.14327	1	2.64629	1	1.50335	1	3.50047
																SD	0	67.7903	1.72557	5.57037	1.77553	4.97857	1.0778	4.72324	1.24708	1.41924	2.10273	9.86352		SD	0	0.200479	0	0.721657	0	0.4174	7.85046e-17	0.108326	0	0.401539
																SEM	0	39.1387	0.996258	3.21606	1.0251	2.87438	0.622267	2.72696	0.72	0.8194	1.21401	5.69471		SEM	0	0.115746	0	0.416649	0	0.240986	4.53247e-17	0.062542	0	0.231829
		Caco-2
		Raw data (counts per second)														Fold over Background														Fold change (Y655 vs. H655)
		Biological replicate 1	No Spike	VSV-G	B.1		A.30		C.1.2		P.1		BA.1			Biological replicate 1	No Spike	VSV-G	B.1		A.30		C.1.2		P.1		BA.1			Biological replicate 1	B.1		A.30		C.1.2		P.1		BA.1
					WT, H655	MUT, Y655	MUT, H655	WT, Y655	MUT, H655	WT, Y655	MUT, H655	WT, Y655	MUT, H655	WT, Y655					WT, H655	MUT, Y655	MUT, H655	WT, Y655	MUT, H655	WT, Y655	MUT, H655	WT, Y655	MUT, H655	WT, Y655			WT, H655	MUT, Y655	MUT, H655	WT, Y655	MUT, H655	WT, Y655	MUT, H655	WT, Y655	MUT, H655	WT, Y655
		Technical replicate 1	145	344100	14413	3553	16113	1558	11732	3032	5508	6091	9513	2695		Technical replicate 1	0.876133	2079.15	87.0876	21.4683	97.3595	9.4139	70.8882	18.3202	33.281	36.8036	57.4804	16.284		Technical replicate 1	1.20513	0.29708	0.928048	0.0897349	1.25667	0.324773	0.529819	0.585898	0.89703	0.254125
		Technical replicate 2	161	350388	12863	5890	16011	5150	10689	8262	13244	11983	9332	4138		Technical replicate 2	0.97281	2117.15	77.7221	35.5891	96.7432	31.1178	64.5861	49.9215	80.0242	72.4048	56.3867	25.003		Technical replicate 2	1.07552	0.492485	0.922173	0.296621	1.14495	0.884985	1.27395	1.15265	0.879962	0.390193
		Technical replicate 3	162	351083	10035	6642	21220	11275	6324	5650	9568	7011	13741	4438		Technical replicate 3	0.978852	2121.35	60.6344	40.1329	128.218	68.1269	38.2115	34.139	57.8127	42.3625	83.0272	26.8157		Technical replicate 3	0.839064	0.555363	1.22219	0.649397	0.677396	0.6052	0.920354	0.674394	1.29571	0.418482
		Technical replicate 4	194	357333	10528	3857	16105	8506	8598	4813	13264	7597	9834	1316		Technical replicate 4	1.17221	2159.11	63.6133	23.3051	97.3112	51.3958	51.9517	29.0816	80.145	45.9033	59.4199	7.95166		Technical replicate 4	0.880286	0.322498	0.927587	0.489913	0.920976	0.515545	1.27588	0.730762	0.927298	0.124092
		MEAN	165.5	350726	11959.8	4985.5	17362.2	6622.25	9335.75	5439.25	10396	8170.5	10605	3146.75		MEAN	1	2119.19	72.2644	30.1239	104.908	40.0136	56.4094	32.8656	62.8157	49.3686	64.0785	19.0136		MEAN	1	0.416857	1	0.381417	1	0.582626	1	0.785927	1	0.296723
		SD	20.5345	5409.81	2048.48	1515.22	2572.25	4203.6	2393.62	2175.57	3693	2616.16	2100.95	1438.24		SD	0.124076	32.6877	12.3776	9.15541	15.5423	25.3994	14.4629	13.1455	22.3142	15.8076	12.6945	8.69029		SD	0.171282	0.126693	0.148152	0.242111	0.256393	0.233037	0.355232	0.25165	0.198109	0.135619
		Biological replicate 2	No Spike	VSV-G	B.1		A.30		C.1.2		P.1		BA.1			Biological replicate 2	No Spike	VSV-G	B.1		A.30		C.1.2		P.1		BA.1			Biological replicate 2	B.1		A.30		C.1.2		P.1		BA.1
					WT, H655	MUT, Y655	MUT, H655	WT, Y655	MUT, H655	WT, Y655	MUT, H655	WT, Y655	MUT, H655	WT, Y655					WT, H655	MUT, Y655	MUT, H655	WT, Y655	MUT, H655	WT, Y655	MUT, H655	WT, Y655	MUT, H655	WT, Y655			WT, H655	MUT, Y655	MUT, H655	WT, Y655	MUT, H655	WT, Y655	MUT, H655	WT, Y655	MUT, H655	WT, Y655
		Technical replicate 1	152	387435	14856	3114	14075	7175	15239	9854	9127	11619	4740	2236		Technical replicate 1	0.9728	2479.58	95.0784	19.9296	90.08	45.92	97.5296	63.0656	58.4128	74.3616	30.336	14.3104		Technical replicate 1	1.41391	0.296374	0.824631	0.420371	0.998607	0.64573	0.698758	0.889544	0.501322	0.236489
		Technical replicate 2	155	344078	9043	3480	14747	8746	15752	7679	8333	7067	9655	4432		Technical replicate 2	0.992	2202.1	57.8752	22.272	94.3808	55.9744	100.813	49.1456	53.3312	45.2288	61.792	28.3648		Technical replicate 2	0.860664	0.331208	0.864002	0.512413	1.03222	0.503203	0.63797	0.541045	1.02115	0.468747
		Technical replicate 3	161	316884	7548	3644	19285	4534	17079	15609	13618	7603	11253	4315		Technical replicate 3	1.0304	2028.06	48.3072	23.3216	123.424	29.0176	109.306	99.8976	87.1552	48.6592	72.0192	27.616		Technical replicate 3	0.718378	0.346816	1.12988	0.265639	1.11918	1.02285	1.04259	0.582081	1.19016	0.456372
		Technical replicate 4	157	376039	10581	1717	20166	7783	12971	9194	21169	8241	12172	4475		Technical replicate 4	1.0048	2406.65	67.7184	10.9888	129.062	49.8112	83.0144	58.8416	135.482	52.7424	77.9008	28.64		Technical replicate 4	1.00704	0.163415	1.18149	0.455993	0.849986	0.60248	1.62069	0.630926	1.28736	0.473295
		MEAN	156.25	356109	10507	2988.75	17068.2	7059.5	15260.2	10584	13061.8	8632.5	9455	3864.5		MEAN	1	2279.1	67.2448	19.128	109.237	45.1808	97.6656	67.7376	83.5952	55.248	60.512	24.7328		MEAN	1	0.284453	1	0.413604	1	0.693567	1	0.660899	1	0.408726
		SD	3.77492	31947.2	3152.68	876.302	3101.49	1803.63	1711.8	3471.53	5884.45	2048.02	3310.9	1087.77		SD	0.0241595	204.462	20.1772	5.60833	19.8496	11.5432	10.9555	22.2178	37.6605	13.1073	21.1897	6.96173		SD	0.300056	0.0834017	0.181711	0.105672	0.112174	0.227489	0.45051	0.156795	0.350174	0.115047
		Biological replicate 3	No Spike	VSV-G	B.1		A.30		C.1.2		P.1		BA.1			Biological replicate 3	No Spike	VSV-G	B.1		A.30		C.1.2		P.1		BA.1			Biological replicate 3	B.1		A.30		C.1.2		P.1		BA.1
					WT, H655	MUT, Y655	MUT, H655	WT, Y655	MUT, H655	WT, Y655	MUT, H655	WT, Y655	MUT, H655	WT, Y655					WT, H655	MUT, Y655	MUT, H655	WT, Y655	MUT, H655	WT, Y655	MUT, H655	WT, Y655	MUT, H655	WT, Y655			WT, H655	MUT, Y655	MUT, H655	WT, Y655	MUT, H655	WT, Y655	MUT, H655	WT, Y655	MUT, H655	WT, Y655
		Technical replicate 1	160	292690	6416	2760	15995	11796	11275	7971	12758	6406	10580	1783		Technical replicate 1	0.952381	1742.2	38.1905	16.4286	95.2083	70.2143	67.1131	47.4464	75.9405	38.131	62.9762	10.6131		Technical replicate 1	0.704881	0.303222	0.937148	0.691128	0.798838	0.564748	1.07956	0.542066	0.870674	0.146731
		Technical replicate 2	168	322453	7799	3399	20337	14035	18560	14517	9868	9085	10161	5731		Technical replicate 2	1	1919.36	46.4226	20.2321	121.054	83.5417	110.476	86.4107	58.7381	54.0774	60.4821	34.1131		Technical replicate 2	0.856821	0.373424	1.19155	0.822311	1.31498	1.02853	0.835015	0.768759	0.836193	0.471629
		Technical replicate 3	173	276061	10241	3212	18158	6126	17336	9676	13660	11332	9973	2382		Technical replicate 3	1.02976	1643.22	60.9583	19.119	108.083	36.4643	103.19	57.5952	81.3095	67.4524	59.3631	14.1786		Technical replicate 3	1.12511	0.35288	1.06388	0.358923	1.22826	0.685548	1.15589	0.958897	0.820722	0.196025
		Technical replicate 4	171	415578	11953	2301	13781	5646	9286	10116	10985	11700	17892	8338		Technical replicate 4	1.01786	2473.68	71.1488	13.6964	82.0298	33.6071	55.2738	60.2143	65.3869	69.6429	106.5	49.631		Technical replicate 4	1.31319	0.252795	0.807429	0.330799	0.657917	0.716722	0.929534	0.990036	1.47241	0.68617
		MEAN	168	326696	9102.25	2918	17067.8	9400.75	14114.2	10570	11817.8	9630.75	12151.5	4558.5		MEAN	1	1944.62	54.1801	17.369	101.594	55.9568	84.0134	62.9167	70.3438	57.3259	72.3304	27.1339		MEAN	1	0.32058	1	0.55079	1	0.748889	1	0.814939	1	0.375139
		SD	5.71548	62285.2	2472.38	491.07	2818.4	4164.76	4528.34	2789.2	1710.06	2440.83	3835.4	3060.5		SD	0.0340207	370.745	14.7165	2.92304	16.7762	24.7902	26.9544	16.6024	10.179	14.5287	22.8298	18.2172		SD	0.271622	0.0539504	0.16513	0.244013	0.320835	0.197616	0.144703	0.206539	0.315632	0.251862
																														Data shown in graph
																Average	No Spike	VSV-G	B.1		A.30		C.1.2		P.1		BA.1			Average	B.1		A.30		C.1.2		P.1		BA.1
																			WT, H655	MUT, Y655	MUT, H655	WT, Y655	MUT, H655	WT, Y655	MUT, H655	WT, Y655	MUT, H655	WT, Y655			WT, H655	MUT, Y655	MUT, H655	WT, Y655	MUT, H655	WT, Y655	MUT, H655	WT, Y655	MUT, H655	WT, Y655
																Biological replicate 1	1	2119.19	72.2644	30.1239	104.908	40.0136	56.4094	32.8656	62.8157	49.3686	64.0785	19.0136		Biological replicate 1	1	0.416857	1	0.381417	1	0.582626	1	0.785927	1	0.296723
																Biological replicate 2	1	2279.1	67.2448	19.128	109.237	45.1808	97.6656	67.7376	83.5952	55.248	60.512	24.7328		Biological replicate 2	1	0.284453	1	0.413604	1	0.693567	1	0.660899	1	0.408726
																Biological replicate 3	1	1944.62	54.1801	17.369	101.594	55.9568	84.0134	62.9167	70.3438	57.3259	72.3304	27.1339		Biological replicate 3	1	0.32058	1	0.55079	1	0.748889	1	0.814939	1	0.375139
																MEAN	1	2114.3	64.5631	22.207	105.246	47.0504	79.3628	54.5066	72.2516	53.9808	65.6403	23.6268		MEAN	1	0.34063	1	0.448604	1	0.675027	1	0.753922	1	0.360196
																SD	7.85046e-17	167.294	9.33564	6.91241	3.83274	8.1344	21.0176	18.8961	10.5203	4.12723	6.06199	4.17162		SD	0	0.0684409	0	0.0899477	0	0.0846676	1.92296e-16	0.0818557	0	0.0574769
																SEM	4.53247e-17	96.5874	5.38993	3.99088	2.21283	4.6964	12.1345	10.9097	6.07389	2.38286	3.49989	2.40849		SEM	0	0.0395144	0	0.0519313	0	0.0488829	1.11022e-16	0.0472594	0	0.0331843
		Calu-3
		Raw data (counts per second)														Fold over Background														Fold change (Y655 vs. H655)
		Biological replicate 1	No Spike	VSV-G	B.1		A.30		C.1.2		P.1		BA.1			Biological replicate 1	No Spike	VSV-G	B.1		A.30		C.1.2		P.1		BA.1			Biological replicate 1	B.1		A.30		C.1.2		P.1		BA.1
					WT, H655	MUT, Y655	MUT, H655	WT, Y655	MUT, H655	WT, Y655	MUT, H655	WT, Y655	MUT, H655	WT, Y655					WT, H655	MUT, Y655	MUT, H655	WT, Y655	MUT, H655	WT, Y655	MUT, H655	WT, Y655	MUT, H655	WT, Y655			WT, H655	MUT, Y655	MUT, H655	WT, Y655	MUT, H655	WT, Y655	MUT, H655	WT, Y655	MUT, H655	WT, Y655
		Technical replicate 1	103	120048	3482	2903	28354	7755	13910	4242	10339	5550	6814	770		Technical replicate 1	1.03778	1209.55	35.0831	29.2494	285.683	78.136	140.151	42.7406	104.171	55.9194	68.6549	7.75819		Technical replicate 1	0.641016	0.534426	1.59107	0.435167	1.06547	0.324927	0.959514	0.515069	1.26343	0.142771
		Technical replicate 2	105	177783	3036	5226	5595	2069	11231	6933	7573	5820	2298	2228		Technical replicate 2	1.05793	1791.26	30.5894	52.6549	56.3728	20.8463	113.159	69.8539	76.3023	58.6398	23.1537	22.4484		Technical replicate 2	0.55891	0.962077	0.31396	0.116101	0.860267	0.531051	0.702814	0.540127	0.426088	0.413109
		Technical replicate 3	82	185358	3429	1181	11511	5254	9815	7427	18979	5516	7735	947		Technical replicate 3	0.826196	1867.59	34.5491	11.8992	115.98	52.937	98.8917	74.8312	191.224	55.5768	77.9345	9.54156		Technical replicate 3	0.631259	0.217415	0.645932	0.294825	0.751805	0.56889	1.76135	0.511914	1.4342	0.17559
		Technical replicate 4	107	219745	11781	8492	25823	5458	17265	8837	6210	4498	4726	929		Technical replicate 4	1.07809	2214.06	118.7	85.5617	260.181	54.9924	173.955	89.0378	62.5693	45.3199	47.6171	9.3602		Technical replicate 4	2.16881	1.56333	1.44904	0.306272	1.32246	0.676892	0.576321	0.417438	0.876281	0.172252
		MEAN	99.25	175734	5432	4450.5	17820.8	5134	13055.2	6859.75	10775.2	5346	5393.25	1218.5		MEAN	1	1770.61	54.7305	44.8413	179.554	51.728	131.539	69.1159	108.567	53.864	54.3401	12.2771		MEAN	1	0.819311	1	0.288091	1	0.52544	1	0.496137	1	0.225931
		SD	11.6154	41371.2	4237.34	3163.31	11019.2	2336.9	3280.23	1922.61	5732.59	581.463	2417.17	677.684		SD	0.117031	416.838	42.6936	31.8721	111.025	23.5455	33.0502	19.3714	57.7591	5.85856	24.3543	6.82805		SD	0.78007	0.582346	0.618334	0.131133	0.251257	0.147267	0.532015	0.0539628	0.448184	0.125654
		Biological replicate 2	No Spike	VSV-G	B.1		A.30		C.1.2		P.1		BA.1			Biological replicate 2	No Spike	VSV-G	B.1		A.30		C.1.2		P.1		BA.1			Biological replicate 2	B.1		A.30		C.1.2		P.1		BA.1
					WT, H655	MUT, Y655	MUT, H655	WT, Y655	MUT, H655	WT, Y655	MUT, H655	WT, Y655	MUT, H655	WT, Y655					WT, H655	MUT, Y655	MUT, H655	WT, Y655	MUT, H655	WT, Y655	MUT, H655	WT, Y655	MUT, H655	WT, Y655			WT, H655	MUT, Y655	MUT, H655	WT, Y655	MUT, H655	WT, Y655	MUT, H655	WT, Y655	MUT, H655	WT, Y655
		Technical replicate 1	103	192121	6836	3393	33739	8043	18108	7093	18644	14548	8648	4126		Technical replicate 1	1.02488	1911.65	68.0199	33.7612	335.711	80.0299	180.179	70.5771	185.512	144.756	86.0498	41.0547		Technical replicate 1	0.619021	0.307247	1.26903	0.302522	0.743647	0.291291	1.02029	0.796136	0.818746	0.390627
		Technical replicate 2	114	249829	8848	1380	26551	12776	34457	11696	8370	14888	8995	5903		Technical replicate 2	1.13433	2485.86	88.0398	13.7313	264.189	127.124	342.856	116.378	83.2836	148.139	89.5025	58.7363		Technical replicate 2	0.801213	0.124963	0.998665	0.480545	1.41506	0.480324	0.458047	0.814743	0.851598	0.558864
		Technical replicate 3	104	163064	14771	4792	18803	10788	12400	4502	23072	2323	11117	2693		Technical replicate 3	1.03483	1622.53	146.975	47.6816	187.095	107.343	123.383	44.796	229.572	23.1144	110.617	26.796		Technical replicate 3	1.33756	0.43393	0.707239	0.40577	0.509235	0.184885	1.26261	0.127126	1.0525	0.254959
		Technical replicate 4	81	146515	13718	9296	27253	7474	32436	6956	23007	3673	13490	3970		Technical replicate 4	0.80597	1457.86	136.498	92.4975	271.174	74.3682	322.746	69.2139	228.925	36.5473	134.229	39.5025		Technical replicate 4	1.24221	0.841781	1.02507	0.28112	1.33206	0.285664	1.25905	0.201004	1.27716	0.375858
		MEAN	100.5	187882	11043.2	4715.25	26586.5	9770.25	24350.2	7561.75	18273.2	8858	10562.5	4173		MEAN	1	1869.48	109.883	46.9179	264.542	97.2164	242.291	75.2413	181.823	88.1393	105.1	41.5224		MEAN	1	0.42698	1	0.367489	1	0.310541	1	0.484752	1	0.395077
		SD	13.9164	45396.6	3810.97	3359.63	6115.19	2471.61	10790.4	3002.26	6919.74	6790.37	2236.07	1319.94		SD	0.138472	451.708	37.9201	33.4292	60.8477	24.5931	107.367	29.8733	68.8531	67.5659	22.2495	13.1337		SD	0.345095	0.304225	0.230011	0.0929647	0.443134	0.123295	0.378681	0.371602	0.211699	0.124965
		Biological replicate 3	No Spike	VSV-G	B.1		A.30		C.1.2		P.1		BA.1			Biological replicate 3	No Spike	VSV-G	B.1		A.30		C.1.2		P.1		BA.1			Biological replicate 3	B.1		A.30		C.1.2		P.1		BA.1
					WT, H655	MUT, Y655	MUT, H655	WT, Y655	MUT, H655	WT, Y655	MUT, H655	WT, Y655	MUT, H655	WT, Y655					WT, H655	MUT, Y655	MUT, H655	WT, Y655	MUT, H655	WT, Y655	MUT, H655	WT, Y655	MUT, H655	WT, Y655			WT, H655	MUT, Y655	MUT, H655	WT, Y655	MUT, H655	WT, Y655	MUT, H655	WT, Y655	MUT, H655	WT, Y655
		Technical replicate 1	91	149690	14755	6465	28689	8077	15242	3294	13219	6825	10813	2923		Technical replicate 1	0.930946	1531.36	150.946	66.1381	293.494	82.6292	155.928	33.6982	135.233	69.821	110.619	29.9028		Technical replicate 1	1.31351	0.575524	1.3318	0.374951	0.666179	0.14397	0.764856	0.394897	1.58735	0.429096
		Technical replicate 2	92	144746	8993	3354	29069	4070	28218	19649	6960	10764	3280	1891		Technical replicate 2	0.941176	1480.78	92	34.312	297.381	41.6368	288.675	201.013	71.202	110.118	33.555	19.3453		Technical replicate 2	0.80057	0.298578	1.34944	0.188938	1.23332	0.858794	0.402708	0.622809	0.481503	0.277598
		Technical replicate 3	120	153677	9113	6481	13807	13179	19189	8200	16590	3875	9837	1828		Technical replicate 3	1.22762	1572.14	93.2276	66.3018	141.248	134.824	196.307	83.8875	169.719	39.6419	100.634	18.7008		Technical replicate 3	0.811252	0.576948	0.640949	0.611796	0.838689	0.358396	0.959903	0.224209	1.44407	0.26835
		Technical replicate 4	88	122718	12072	5829	14601	13310	28870	8417	32363	2739	3318	922		Technical replicate 4	0.900256	1255.43	123.499	59.6317	149.371	136.164	295.345	86.1074	331.079	28.0205	33.9437	9.43223		Technical replicate 4	1.07467	0.518906	0.677808	0.617877	1.26181	0.36788	1.87253	0.158479	0.487082	0.135349
		MEAN	97.75	142708	11233.2	5532.25	21541.5	9659	22879.8	9890	17283	6050.75	6812	1891		MEAN	1	1459.93	114.918	56.5959	220.373	98.8133	234.064	101.176	176.808	61.9003	69.688	19.3453		MEAN	1	0.492489	1	0.44839	1	0.43226	1	0.350098	1	0.277598
		SD	14.9304	13818.1	2745.93	1483.57	8480.23	4451.96	6741.34	6922.7	10816.1	3583.1	4076.01	818.119		SD	0.152741	141.362	28.0914	15.1772	86.7543	45.5443	68.9651	70.8204	110.651	36.6557	41.6984	8.3695		SD	0.244447	0.13207	0.39367	0.206669	0.294642	0.302569	0.625826	0.207319	0.598358	0.1201
		Biological replicate 4	No Spike	VSV-G	B.1		A.30		C.1.2		P.1		BA.1			Biological replicate 4	No Spike	VSV-G	B.1		A.30		C.1.2		P.1		BA.1			Biological replicate 4	B.1		A.30		C.1.2		P.1		BA.1
					WT, H655	MUT, Y655	MUT, H655	WT, Y655	MUT, H655	WT, Y655	MUT, H655	WT, Y655	MUT, H655	WT, Y655					WT, H655	MUT, Y655	MUT, H655	WT, Y655	MUT, H655	WT, Y655	MUT, H655	WT, Y655	MUT, H655	WT, Y655			WT, H655	MUT, Y655	MUT, H655	WT, Y655	MUT, H655	WT, Y655	MUT, H655	WT, Y655	MUT, H655	WT, Y655
		Technical replicate 1	99	139965	7666	2262	8332	2424	14496	3114	9874	5535	4892	1014		Technical replicate 1	0.965854	1365.51	74.7902	22.0683	81.2878	23.6488	141.424	30.3805	96.3317	54	47.7268	9.89268		Technical replicate 1	0.9291	0.274149	1.12762	0.328055	0.833906	0.179138	1.02728	0.575858	0.917608	0.190199
		Technical replicate 2	101	144557	4333	14465	4956	6129	21349	1735	11356	2831	6434	1677		Technical replicate 2	0.985366	1410.31	42.2732	141.122	48.3512	59.7951	208.283	16.9268	110.79	27.6195	62.7707	16.361		Technical replicate 2	0.525148	1.75312	0.670727	0.829476	1.22814	0.0998087	1.18147	0.294535	1.20685	0.31456
		Technical replicate 3	104	133213	2370	5223	12834	8445	12482	2323	14084	3378	5686	1083		Technical replicate 3	1.01463	1299.64	23.122	50.9561	125.21	82.3902	121.776	22.6634	137.405	32.9561	55.4732	10.5659		Technical replicate 3	0.287238	0.633014	1.73691	1.14292	0.718048	0.133634	1.46529	0.351445	1.06654	0.203142
		Technical replicate 4	106	154182	18635	1075	3434	10208	21206	11648	3133	6500	4313	951		Technical replicate 4	1.03415	1504.21	181.805	10.4878	33.5024	99.5902	206.888	113.639	30.5659	63.4146	42.078	9.27805		Technical replicate 4	2.25851	0.130287	0.464745	1.38151	1.21991	0.67007	0.325955	0.676256	0.809004	0.178382
		MEAN	102.5	142979	8251	5756.25	7389	6801.5	17383.2	4705	9611.75	4561	5331.25	1181.25		MEAN	1	1394.92	80.4976	56.1585	72.0878	66.3561	169.593	45.9024	93.7732	44.4976	52.0122	11.5244		MEAN	1	0.697643	1	0.92049	1	0.270663	1	0.474523	1	0.221571
		SD	3.10913	8802.58	7259.63	6062.19	4167.28	3362.54	4571.62	4663.02	4657.84	1741.72	925.865	334.868		SD	0.0303329	85.8788	70.8256	59.1434	40.6564	32.8053	44.6011	45.4929	45.4423	16.9924	9.03283	3.267		SD	0.879848	0.734722	0.563985	0.455074	0.26299	0.268248	0.484598	0.181208	0.173668	0.0628122
		Biological replicate 5	No Spike	VSV-G	B.1		A.30		C.1.2		P.1		BA.1			Biological replicate 5	No Spike	VSV-G	B.1		A.30		C.1.2		P.1		BA.1			Biological replicate 5	B.1		A.30		C.1.2		P.1		BA.1
					WT, H655	MUT, Y655	MUT, H655	WT, Y655	MUT, H655	WT, Y655	MUT, H655	WT, Y655	MUT, H655	WT, Y655					WT, H655	MUT, Y655	MUT, H655	WT, Y655	MUT, H655	WT, Y655	MUT, H655	WT, Y655	MUT, H655	WT, Y655			WT, H655	MUT, Y655	MUT, H655	WT, Y655	MUT, H655	WT, Y655	MUT, H655	WT, Y655	MUT, H655	WT, Y655
		Technical replicate 1	97	128481	3439	5180	7607	3521	13193	2017	9484	2565	724	1251		Technical replicate 1	1.09605	1451.76	38.8588	58.5311	85.9548	39.7853	149.073	22.791	107.164	28.9831	8.18079	14.1356		Technical replicate 1	0.861689	1.29792	1.13014	0.523102	1.06586	0.162954	0.768573	0.207865	0.272899	0.471542
		Technical replicate 2	90	152694	5599	790	9821	3533	14642	6932	14911	1185	7418	470		Technical replicate 2	1.01695	1725.36	63.2655	8.92655	110.972	39.9209	165.446	78.3277	168.486	13.3898	83.8192	5.31073		Technical replicate 2	1.40291	0.197945	1.45907	0.524885	1.18293	0.560037	1.20837	0.0960311	2.79608	0.177158
		Technical replicate 3	74	116851	4608	2630	5849	2609	7553	2770	11148	7126	1518	1363		Technical replicate 3	0.836158	1320.35	52.0678	29.7175	66.0904	29.4802	85.3446	31.2994	125.966	80.5198	17.1525	15.4011		Technical replicate 3	1.1546	0.658983	0.868964	0.38761	0.610208	0.223789	0.903422	0.577483	0.572182	0.513758
		Technical replicate 4	93	120188	2318	1340	3647	2191	14123	805	13816	6650	952	4186		Technical replicate 4	1.05085	1358.06	26.1921	15.1412	41.209	24.7571	159.582	9.09605	156.113	75.1412	10.7571	47.2994		Technical replicate 4	0.580807	0.335755	0.541821	0.325509	1.141	0.0650361	1.11963	0.538909	0.358839	1.57784
		MEAN	88.5	129554	3991	2485	6731	2963.5	12377.8	3131	12339.8	4381.5	2653	1817.5		MEAN	1	1463.88	45.096	28.0791	76.0565	33.4859	139.862	35.3785	139.432	49.5085	29.9774	20.5367		MEAN	1	0.622651	1	0.440276	1	0.252954	1	0.355072	1	0.685074
		SD	10.083	16183.3	1422.44	1955.17	2620.72	672.697	3271.88	2660.15	2474.28	2954.98	3194.16	1628.19		SD	0.113932	182.862	16.0727	22.0923	29.6126	7.60109	36.9704	30.0582	27.958	33.3896	36.0922	18.3977		SD	0.356411	0.489895	0.38935	0.0999401	0.264335	0.214914	0.200513	0.239468	1.20398	0.613718
		Biological replicate 6	No Spike	VSV-G	B.1		A.30		C.1.2		P.1		BA.1			Biological replicate 6	No Spike	VSV-G	B.1		A.30		C.1.2		P.1		BA.1			Biological replicate 6	B.1		A.30		C.1.2		P.1		BA.1
					WT, H655	MUT, Y655	MUT, H655	WT, Y655	MUT, H655	WT, Y655	MUT, H655	WT, Y655	MUT, H655	WT, Y655					WT, H655	MUT, Y655	MUT, H655	WT, Y655	MUT, H655	WT, Y655	MUT, H655	WT, Y655	MUT, H655	WT, Y655			WT, H655	MUT, Y655	MUT, H655	WT, Y655	MUT, H655	WT, Y655	MUT, H655	WT, Y655	MUT, H655	WT, Y655
		Technical replicate 1	99	182004	14445	3734	5362	4216	10868	7918	8415	4985	3854	2631		Technical replicate 1	0.972973	1788.74	141.966	36.6978	52.6978	41.4349	106.811	77.8182	82.7027	48.9926	37.8771	25.8575		Technical replicate 1	2.31083	0.597344	0.483477	0.380145	0.466103	0.339584	0.453975	0.268932	1.5729	1.07377
		Technical replicate 2	124	193742	2327	3651	9400	11598	20484	1686	39166	5194	4205	957		Technical replicate 2	1.21867	1904.1	22.8698	35.8821	92.3833	113.985	201.317	16.57	384.924	51.0467	41.3268	9.40541		Technical replicate 2	0.37226	0.584067	0.847572	1.04576	0.87851	0.0723085	2.11294	0.280208	1.71615	0.390572
		Technical replicate 3	87	138562	3066	1330	25639	11945	36293	896	15437	4260	1075	218		Technical replicate 3	0.855037	1361.79	30.1327	13.0713	251.98	117.396	356.688	8.8059	151.715	41.8673	10.5651	2.14251		Technical replicate 3	0.490482	0.212766	2.3118	1.07705	1.55652	0.0384273	0.832801	0.22982	0.438731	0.0889705
		Technical replicate 4	97	152163	5166	1055	3961	6535	25622	25647	11127	5905	667	3165		Technical replicate 4	0.953317	1495.46	50.7715	10.3686	38.9287	64.226	251.813	252.059	109.356	58.0344	6.55528	31.1057		Technical replicate 4	0.826428	0.168773	0.357153	0.589243	1.09887	1.09994	0.600283	0.318565	0.272217	1.2917
		MEAN	101.75	166618	6251	2442.5	11090.5	8573.5	23316.8	9036.75	18536.2	5086	2450.25	1742.75		MEAN	1	1637.52	61.4349	24.0049	108.998	84.2604	229.157	88.8133	182.174	49.9853	24.0811	17.1278		MEAN	1	0.390737	1	0.773049	1	0.387565	1	0.274381	1	0.711254
		SD	15.7348	25615.9	5593.47	1448.13	9969.32	3814.79	10593.9	11510.2	14053.8	676.979	1836.75	1384.92		SD	0.154642	251.754	54.9727	14.2323	97.9786	37.4918	104.117	113.123	138.121	6.65336	18.0516	13.6111		SD	0.894813	0.231664	0.898906	0.343969	0.454348	0.493647	0.75818	0.0365219	0.749617	0.565218
																														Data shown in graph
																Average	No Spike	VSV-G	B.1		A.30		C.1.2		P.1		BA.1			Average	B.1		A.30		C.1.2		P.1		BA.1
																			WT, H655	MUT, Y655	MUT, H655	WT, Y655	MUT, H655	WT, Y655	MUT, H655	WT, Y655	MUT, H655	WT, Y655			WT, H655	MUT, Y655	MUT, H655	WT, Y655	MUT, H655	WT, Y655	MUT, H655	WT, Y655	MUT, H655	WT, Y655
																Biological replicate 1	1	1770.61	54.7305	44.8413	179.554	51.728	131.539	69.1159	108.567	53.864	54.3401	12.2771		Biological replicate 1	1	0.819311	1	0.288091	1	0.52544	1	0.496137	1	0.225931
																Biological replicate 2	1	1869.48	109.883	46.9179	264.542	97.2164	242.291	75.2413	181.823	88.1393	105.1	41.5224		Biological replicate 2	1	0.42698	1	0.367489	1	0.310541	1	0.484752	1	0.395077
																Biological replicate 3	1	1459.93	114.918	56.5959	220.373	98.8133	234.064	101.176	176.808	61.9003	69.688	19.3453		Biological replicate 3	1	0.492489	1	0.44839	1	0.43226	1	0.350098	1	0.277598
																Biological replicate 4	1	1394.92	80.4976	56.1585	72.0878	66.3561	169.593	45.9024	93.7732	44.4976	52.0122	11.5244		Biological replicate 4	1	0.697643	1	0.92049	1	0.270663	1	0.474523	1	0.221571
																Biological replicate 5	1	1463.88	45.096	28.0791	76.0565	33.4859	139.862	35.3785	139.432	49.5085	29.9774	20.5367		Biological replicate 5	1	0.622651	1	0.440276	1	0.252954	1	0.355072	1	0.685074
																Biological replicate 6	1	1637.52	61.4349	24.0049	108.998	84.2604	229.157	88.8133	182.174	49.9853	24.0811	17.1278		Biological replicate 6	1	0.390737	1	0.773049	1	0.387565	1	0.274381	1	0.711254
																MEAN	1	1599.39	77.76	42.7663	153.602	71.9767	191.084	69.2713	147.096	57.9825	55.8664	20.3889		MEAN	1	0.574969	1	0.539631	1	0.363237	1	0.405827	1	0.419417
																SD	9.93014e-17	191.488	29.2709	13.8554	80.1088	26.1965	50.1003	25.0213	39.2578	15.8704	29.3689	10.9795		SD	0	0.167135	0	0.249254	0	0.105048	0	0.0917213	0	0.224957
																SEM	4.05396e-17	78.1748	11.9498	5.65643	32.7043	10.6947	20.4534	10.2149	16.0269	6.47907	11.9898	4.48238		SEM	0	0.0682326	0	0.101758	0	0.0428855	0	0.0374451	0	0.0918381

## Sheet: Fig. 1 F
		Raw data (counts per second)														Fold over Background														Fold change to B.1 (WT)
		Biological replicate 1	No Spike	VSV-G	B.1		A.30		C.1.2		P.1		BA.1			Biological replicate 1	No Spike	VSV-G	B.1		A.30		C.1.2		P.1		BA.1			Biological replicate 1	No Spike	VSV-G	B.1		A.30		C.1.2		P.1		BA.1
					WT, H655	MUT, Y655	MUT, H655	WT, Y655	MUT, H655	WT, Y655	MUT, H655	WT, Y655	MUT, H655	WT, Y655					WT, H655	MUT, Y655	MUT, H655	WT, Y655	MUT, H655	WT, Y655	MUT, H655	WT, Y655	MUT, H655	WT, Y655					WT, H655	MUT, Y655	MUT, H655	WT, Y655	MUT, H655	WT, Y655	MUT, H655	WT, Y655	MUT, H655	WT, Y655
		Technical replicate 1	183	299580	31859	20770	43959	51014	42594	49668	72456	60970	54413	46675		Technical replicate 1	1.09417	1791.21	190.487	124.185	262.834	305.016	254.673	296.969	433.22	364.544	325.339	279.073		Technical replicate 1	0.00651791	10.6701	1.13472	0.739765	1.56569	1.81696	1.51707	1.76902	2.58066	2.17157	1.93803	1.66242
		Technical replicate 2	148	255041	26950	37851	55602	51131	74124	42808	112022	52984	59820	52018		Technical replicate 2	0.884903	1524.91	161.136	226.314	332.448	305.716	443.193	255.952	669.788	316.795	357.668	311.019		Technical replicate 2	0.00527131	9.08379	0.959877	1.34814	1.98038	1.82113	2.64007	1.52469	3.98988	1.88713	2.13061	1.85272
		Technical replicate 3	154	185401	29159	13235	51262	44634	51039	45684	56914	54373	44479	42135		Technical replicate 3	0.920777	1108.53	174.344	79.133	306.499	266.87	305.166	273.148	340.293	325.1	265.943	251.928		Technical replicate 3	0.00548501	6.60342	1.03856	0.471391	1.8258	1.58973	1.81785	1.62713	2.0271	1.9366	1.58421	1.50072
		Technical replicate 4	184	209598	24338	25273	52365	55632	66464	37722	82657	39897	64291	36209		Technical replicate 4	1.10015	1253.2	145.519	151.109	313.094	332.628	397.393	225.543	494.212	238.547	384.401	216.496		Technical replicate 4	0.00655352	7.46525	0.866846	0.900148	1.86508	1.98144	2.36725	1.34354	2.94399	1.42101	2.28985	1.28966
		MEAN	167.25	237405	28076.5	24282.2	50797	50602.8	58555.2	43970.5	81012.2	52056	55750.8	44259.2		MEAN	1	1419.46	167.871	145.185	303.719	302.558	350.106	262.903	484.378	311.247	333.338	264.629		MEAN	0.00595694	8.45565	1	0.86486	1.80924	1.80232	2.08556	1.5661	2.88541	1.85408	1.98567	1.57638
		SD	18.9275	50512.1	3200.23	10319.4	4916.68	4522.81	14331.7	5026.36	23225.3	8822.89	8531.05	6716.97		SD	0.113169	302.015	19.1344	61.7005	29.3972	27.0422	85.6901	30.0529	138.866	52.7527	51.0078	40.1612		SD	0.00067414	1.79909	0.113983	0.367546	0.175117	0.161089	0.510451	0.179024	0.827215	0.314245	0.30385	0.239238
		Biological replicate 2	No Spike	VSV-G	B.1		A.30		C.1.2		P.1		BA.1			Biological replicate 2	No Spike	VSV-G	B.1		A.30		C.1.2		P.1		BA.1			Biological replicate 2	No Spike	VSV-G	B.1		A.30		C.1.2		P.1		BA.1
					WT, H655	MUT, Y655	MUT, H655	WT, Y655	MUT, H655	WT, Y655	MUT, H655	WT, Y655	MUT, H655	WT, Y655					WT, H655	MUT, Y655	MUT, H655	WT, Y655	MUT, H655	WT, Y655	MUT, H655	WT, Y655	MUT, H655	WT, Y655					WT, H655	MUT, Y655	MUT, H655	WT, Y655	MUT, H655	WT, Y655	MUT, H655	WT, Y655	MUT, H655	WT, Y655
		Technical replicate 1	188	214120	33406	34309	62537	37257	100692	43410	100564	35332	53240	41022		Technical replicate 1	1.10102	1254	195.643	200.931	366.249	218.196	589.704	254.231	588.955	206.922	311.801	240.246		Technical replicate 1	0.00613602	6.98854	1.09032	1.11979	2.04111	1.21601	3.28643	1.41683	3.28225	1.15318	1.73767	1.33889
		Technical replicate 2	154	223739	24015	13161	54684	55182	72574	49574	88268	71744	40311	45179		Technical replicate 2	0.901903	1310.33	140.644	77.0776	320.258	323.174	425.031	290.331	516.943	420.17	236.082	264.592		Technical replicate 2	0.00502631	7.30248	0.783811	0.429554	1.7848	1.80105	2.3687	1.61802	2.88093	2.34161	1.31569	1.47457
		Technical replicate 3	184	220615	34404	35176	62333	44874	104105	50512	115644	67848	71195	37699		Technical replicate 3	1.0776	1292.04	201.488	206.009	365.054	262.805	609.693	295.824	677.271	397.353	416.955	220.785		Technical replicate 3	0.00600547	7.20052	1.12289	1.14809	2.03445	1.46462	3.39782	1.64863	3.77444	2.21445	2.32369	1.23044
		Technical replicate 4	157	182657	30730	19245	51706	45917	77710	35450	77180	47849	44480	46107		Technical replicate 4	0.919473	1069.73	179.971	112.709	302.817	268.914	455.11	207.613	452.006	280.228	260.498	270.026		Technical replicate 4	0.00512423	5.96163	1.00298	0.628126	1.6876	1.49866	2.53633	1.15703	2.51903	1.56172	1.45176	1.50486
		MEAN	170.75	210283	30638.8	25472.8	57815	45807.5	88770.2	44736.5	95414	55693.2	52306.5	42501.8		MEAN	1	1231.52	179.436	149.182	338.594	268.272	519.884	262	558.794	326.168	306.334	248.912		MEAN	0.00557301	6.86329	1	0.83139	1.88699	1.49508	2.89732	1.46013	3.11416	1.81774	1.7072	1.38719
		SD	17.7271	18847.9	4680.36	10993.9	5472.13	7345.65	15936.6	6946.38	16525.9	17141.3	13696.6	3891.08		SD	0.103819	110.383	27.4106	64.3858	32.0476	43.0199	93.3332	40.6816	96.7844	100.389	80.2145	22.7882		SD	0.000578584	0.615166	0.152759	0.358823	0.178602	0.23975	0.520147	0.226719	0.53938	0.559466	0.447036	0.126999
		Biological replicate 3	No Spike	VSV-G	B.1		A.30		C.1.2		P.1		BA.1			Biological replicate 3	No Spike	VSV-G	B.1		A.30		C.1.2		P.1		BA.1			Biological replicate 3	No Spike	VSV-G	B.1		A.30		C.1.2		P.1		BA.1
					WT, H655	MUT, Y655	MUT, H655	WT, Y655	MUT, H655	WT, Y655	MUT, H655	WT, Y655	MUT, H655	WT, Y655					WT, H655	MUT, Y655	MUT, H655	WT, Y655	MUT, H655	WT, Y655	MUT, H655	WT, Y655	MUT, H655	WT, Y655					WT, H655	MUT, Y655	MUT, H655	WT, Y655	MUT, H655	WT, Y655	MUT, H655	WT, Y655	MUT, H655	WT, Y655
		Technical replicate 1	152	224701	30513	24900	60028	56559	93635	38535	81569	46118	55728	45365		Technical replicate 1	0.985413	1456.73	197.815	161.426	389.16	366.671	607.034	249.822	528.81	298.982	361.284	294.1		Technical replicate 1	0.00459083	6.7866	0.921578	0.75205	1.81301	1.70824	2.82804	1.16387	2.46361	1.39289	1.68314	1.37015
		Technical replicate 2	151	219808	43182	20243	72949	56756	91194	35079	101087	52865	69562	37680		Technical replicate 2	0.97893	1425.01	279.948	131.235	472.927	367.948	591.209	227.417	655.345	342.723	450.969	244.279		Technical replicate 2	0.00456062	6.63882	1.30422	0.611396	2.20326	1.71419	2.75432	1.05948	3.05311	1.59667	2.10097	1.13804
		Technical replicate 3	151	143047	43711	22726	55981	46481	74491	56376	54360	84484	42798	54565		Technical replicate 3	0.97893	927.371	283.378	147.332	362.924	301.335	482.924	365.485	352.415	547.708	277.459	353.744		Technical replicate 3	0.00456062	4.32042	1.3202	0.686389	1.69078	1.40386	2.24984	1.70271	1.64182	2.55165	1.29262	1.64802
		Technical replicate 4	163	171019	15032	27026	55849	37553	86562	45809	99088	42605	69353	37468		Technical replicate 4	1.05673	1108.71	97.4522	175.209	362.068	243.455	561.18	296.979	642.386	276.207	449.614	242.904		Technical replicate 4	0.00492306	5.16525	0.454009	0.816261	1.6868	1.13421	2.61442	1.38356	2.99274	1.28679	2.09466	1.13164
		MEAN	154.25	189644	33109.5	23723.8	61201.8	49337.2	86470.5	43949.8	84026	56518	59360.2	43769.5		MEAN	1	1229.46	214.648	153.801	396.77	319.853	560.587	284.925	544.739	366.405	384.831	283.757		MEAN	0.00465878	5.72777	1	0.716524	1.84846	1.49012	2.61165	1.32741	2.53782	1.707	1.79285	1.32196
		SD	5.85235	39399.8	13507.8	2909.73	8068.12	9205.4	8508	9414.14	21633.7	19123.9	12798.9	8080.42		SD	0.0379407	255.428	87.5711	18.8637	52.3055	59.6785	55.1572	61.0317	140.251	123.98	82.9748	52.3852		SD	0.000176757	1.18998	0.407975	0.087882	0.24368	0.278029	0.256966	0.284334	0.653398	0.577596	0.386561	0.244051
																														Data shown in graph
																Average	No Spike	VSV-G	B.1		A.30		C.1.2		P.1		BA.1			Average	No Spike	VSV-G	B.1		A.30		C.1.2		P.1		BA.1
																			WT, H655	MUT, Y655	MUT, H655	WT, Y655	MUT, H655	WT, Y655	MUT, H655	WT, Y655	MUT, H655	WT, Y655					WT, H655	MUT, Y655	MUT, H655	WT, Y655	MUT, H655	WT, Y655	MUT, H655	WT, Y655	MUT, H655	WT, Y655
																Biological replicate 1	1	1419.46	167.871	145.185	303.719	302.558	350.106	262.903	484.378	311.247	333.338	264.629		Biological replicate 1	0.00595694	8.45565	1	0.86486	1.80924	1.80232	2.08556	1.5661	2.88541	1.85408	1.98567	1.57638
																Biological replicate 2	1	1231.52	179.436	149.182	338.594	268.272	519.884	262	558.794	326.168	306.334	248.912		Biological replicate 2	0.00557301	6.86329	1	0.83139	1.88699	1.49508	2.89732	1.46013	3.11416	1.81774	1.7072	1.38719
																Biological replicate 3	1	1229.46	214.648	153.801	396.77	319.853	560.587	284.925	544.739	366.405	384.831	283.757		Biological replicate 3	0.00465878	5.72777	1	0.716524	1.84846	1.49012	2.61165	1.32741	2.53782	1.707	1.79285	1.32196
																MEAN	1	1293.48	187.319	149.389	346.361	296.894	476.859	269.943	529.304	334.607	341.501	265.766		MEAN	0.00539624	7.01557	1	0.804258	1.84823	1.59584	2.53151	1.45121	2.8458	1.79294	1.82857	1.42851
																SD	0	109.108	24.3643	4.3114	47.0091	26.2523	111.642	12.9832	39.5361	28.531	39.8804	17.4502		SD	0.000666885	1.3703	0	0.0778012	0.0388775	0.17883	0.411771	0.119595	0.290205	0.0766094	0.142632	0.132147
																SEM	0	62.9933	14.0667	2.48919	27.1407	15.1568	64.4564	7.49587	22.8262	16.4724	23.025	10.0749		SEM	0.000385026	0.791142	0	0.0449185	0.022446	0.103248	0.237736	0.069048	0.16755	0.0442305	0.0823489	0.076295

## Sheet: Fig. 1 G
		Raw data (counts per second)														Fold over Background														Fold change (Y655 vs. H655)
		Biological replicate 1	No Spike	VSV-G	B.1		A.30		C.1.2		P.1		BA.1			Biological replicate 1	No Spike	VSV-G	B.1		A.30		C.1.2		P.1		BA.1			Biological replicate 1	B.1		A.30		C.1.2		P.1		BA.1
					WT, H655	MUT, Y655	MUT, H655	WT, Y655	MUT, H655	WT, Y655	MUT, H655	WT, Y655	MUT, H655	WT, Y655					WT, H655	MUT, Y655	MUT, H655	WT, Y655	MUT, H655	WT, Y655	MUT, H655	WT, Y655	MUT, H655	WT, Y655			WT, H655	MUT, Y655	MUT, H655	WT, Y655	MUT, H655	WT, Y655	MUT, H655	WT, Y655	MUT, H655	WT, Y655
		Technical replicate 1	183	299580	31859	20770	43959	51014	42594	49668	72456	60970	54413	46675		Technical replicate 1	1.09417	1791.21	190.487	124.185	262.834	305.016	254.673	296.969	433.22	364.544	325.339	279.073		Technical replicate 1	1.13472	0.739765	0.865386	1.00427	0.727416	0.848225	0.894383	0.752602	0.976005	0.837208
		Technical replicate 2	148	255041	26950	37851	55602	51131	74124	42808	112022	52984	59820	52018		Technical replicate 2	0.884903	1524.91	161.136	226.314	332.448	305.716	443.193	255.952	669.788	316.795	357.668	311.019		Technical replicate 2	0.959877	1.34814	1.09459	1.00658	1.26588	0.73107	1.38278	0.654025	1.07299	0.933046
		Technical replicate 3	154	185401	29159	13235	51262	44634	51039	45684	56914	54373	44479	42135		Technical replicate 3	0.920777	1108.53	174.344	79.133	306.499	266.87	305.166	273.148	340.293	325.1	265.943	251.928		Technical replicate 3	1.03856	0.471391	1.00915	0.878674	0.871638	0.780186	0.702536	0.67117	0.797819	0.755775
		Technical replicate 4	184	209598	24338	25273	52365	55632	66464	37722	82657	39897	64291	36209		Technical replicate 4	1.10015	1253.2	145.519	151.109	313.094	332.628	397.393	225.543	494.212	238.547	384.401	216.496		Technical replicate 4	0.866846	0.900148	1.03087	1.09518	1.13506	0.644212	1.0203	0.492481	1.15319	0.64948
		MEAN	167.25	237405	28076.5	24282.2	50797	50602.8	58555.2	43970.5	81012.2	52056	55750.8	44259.2		MEAN	1	1419.46	167.871	145.185	303.719	302.558	350.106	262.903	484.378	311.247	333.338	264.629		MEAN	1	0.86486	1	0.996176	1	0.750923	1	0.642569	1	0.793877
		SD	18.9275	50512.1	3200.23	10319.4	4916.68	4522.81	14331.7	5026.36	23225.3	8822.89	8531.05	6716.97		SD	0.113169	302.015	19.1344	61.7005	29.3972	27.0422	85.6901	30.0529	138.866	52.7527	51.0078	40.1612		SD	0.113983	0.367546	0.0967907	0.089037	0.244755	0.0858395	0.286689	0.108908	0.153021	0.120482
		Biological replicate 2	No Spike	VSV-G	B.1		A.30		C.1.2		P.1		BA.1			Biological replicate 2	No Spike	VSV-G	B.1		A.30		C.1.2		P.1		BA.1			Biological replicate 2	B.1		A.30		C.1.2		P.1		BA.1
					WT, H655	MUT, Y655	MUT, H655	WT, Y655	MUT, H655	WT, Y655	MUT, H655	WT, Y655	MUT, H655	WT, Y655					WT, H655	MUT, Y655	MUT, H655	WT, Y655	MUT, H655	WT, Y655	MUT, H655	WT, Y655	MUT, H655	WT, Y655			WT, H655	MUT, Y655	MUT, H655	WT, Y655	MUT, H655	WT, Y655	MUT, H655	WT, Y655	MUT, H655	WT, Y655
		Technical replicate 1	188	214120	33406	34309	62537	37257	100692	43410	100564	35332	53240	41022		Technical replicate 1	1.10102	1254	195.643	200.931	366.249	218.196	589.704	254.231	588.955	206.922	311.801	240.246		Technical replicate 1	1.09032	1.11979	1.08167	0.644418	1.1343	0.489015	1.05398	0.370302	1.01785	0.784262
		Technical replicate 2	154	223739	24015	13161	54684	55182	72574	49574	88268	71744	40311	45179		Technical replicate 2	0.901903	1310.33	140.644	77.0776	320.258	323.174	425.031	290.331	516.943	420.17	236.082	264.592		Technical replicate 2	0.783811	0.429554	0.945845	0.954458	0.817549	0.558453	0.925105	0.751923	0.770669	0.863736
		Technical replicate 3	184	220615	34404	35176	62333	44874	104105	50512	115644	67848	71195	37699		Technical replicate 3	1.0776	1292.04	201.488	206.009	365.054	262.805	609.693	295.824	677.271	397.353	416.955	220.785		Technical replicate 3	1.12289	1.14809	1.07815	0.776165	1.17275	0.569019	1.21202	0.711091	1.36111	0.720733
		Technical replicate 4	157	182657	30730	19245	51706	45917	77710	35450	77180	47849	44480	46107		Technical replicate 4	0.919473	1069.73	179.971	112.709	302.817	268.914	455.11	207.613	452.006	280.228	260.498	270.026		Technical replicate 4	1.00298	0.628126	0.894335	0.794206	0.875406	0.399346	0.808896	0.501488	0.850372	0.881477
		MEAN	170.75	210283	30638.8	25472.8	57815	45807.5	88770.2	44736.5	95414	55693.2	52306.5	42501.8		MEAN	1	1231.52	179.436	149.182	338.594	268.272	519.884	262	558.794	326.168	306.334	248.912		MEAN	1	0.83139	1	0.792312	1	0.503958	1	0.583701	1	0.812552
		SD	17.7271	18847.9	4680.36	10993.9	5472.13	7345.65	15936.6	6946.38	16525.9	17141.3	13696.6	3891.08		SD	0.103819	110.383	27.4106	64.3858	32.0476	43.0199	93.3332	40.6816	96.7844	100.389	80.2145	22.7882		SD	0.152759	0.358823	0.094649	0.127054	0.179527	0.0782512	0.173202	0.179652	0.261853	0.07439
		Biological replicate 3	No Spike	VSV-G	B.1		A.30		C.1.2		P.1		BA.1			Biological replicate 3	No Spike	VSV-G	B.1		A.30		C.1.2		P.1		BA.1			Biological replicate 3	B.1		A.30		C.1.2		P.1		BA.1
					WT, H655	MUT, Y655	MUT, H655	WT, Y655	MUT, H655	WT, Y655	MUT, H655	WT, Y655	MUT, H655	WT, Y655					WT, H655	MUT, Y655	MUT, H655	WT, Y655	MUT, H655	WT, Y655	MUT, H655	WT, Y655	MUT, H655	WT, Y655			WT, H655	MUT, Y655	MUT, H655	WT, Y655	MUT, H655	WT, Y655	MUT, H655	WT, Y655	MUT, H655	WT, Y655
		Technical replicate 1	152	224701	30513	24900	60028	56559	93635	38535	81569	46118	55728	45365		Technical replicate 1	0.985413	1456.73	197.815	161.426	389.16	366.671	607.034	249.822	528.81	298.982	361.284	294.1		Technical replicate 1	0.921578	0.75205	0.980822	0.92414	1.08285	0.445643	0.970759	0.548854	0.93881	0.764232
		Technical replicate 2	151	219808	43182	20243	72949	56756	91194	35079	101087	52865	69562	37680		Technical replicate 2	0.97893	1425.01	279.948	131.235	472.927	367.948	591.209	227.417	655.345	342.723	450.969	244.279		Technical replicate 2	1.30422	0.611396	1.19194	0.927359	1.05463	0.405676	1.20304	0.629151	1.17186	0.634768
		Technical replicate 3	151	143047	43711	22726	55981	46481	74491	56376	54360	84484	42798	54565		Technical replicate 3	0.97893	927.371	283.378	147.332	362.924	301.335	482.924	365.485	352.415	547.708	277.459	353.744		Technical replicate 3	1.3202	0.686389	0.914696	0.759472	0.861461	0.651968	0.646943	1.00545	0.720988	0.919218
		Technical replicate 4	163	171019	15032	27026	55849	37553	86562	45809	99088	42605	69353	37468		Technical replicate 4	1.05673	1108.71	97.4522	175.209	362.068	243.455	561.18	296.979	642.386	276.207	449.614	242.904		Technical replicate 4	0.454009	0.816261	0.912539	0.613594	1.00106	0.529764	1.17925	0.507045	1.16834	0.631197
		MEAN	154.25	189644	33109.5	23723.8	61201.8	49337.2	86470.5	43949.8	84026	56518	59360.2	43769.5		MEAN	1	1229.46	214.648	153.801	396.77	319.853	560.587	284.925	544.739	366.405	384.831	283.757		MEAN	1	0.716524	1	0.806141	1	0.508263	1	0.672625	1	0.737354
		SD	5.85235	39399.8	13507.8	2909.73	8068.12	9205.4	8508	9414.14	21633.7	19123.9	12798.9	8080.42		SD	0.0379407	255.428	87.5711	18.8637	52.3055	59.6785	55.1572	61.0317	140.251	123.98	82.9748	52.3852		SD	0.407975	0.087882	0.131828	0.150411	0.098392	0.108871	0.257464	0.227595	0.215613	0.136125
																														Data shown in graph
																Average	No Spike	VSV-G	B.1		A.30		C.1.2		P.1		BA.1			Average	B.1		A.30		C.1.2		P.1		BA.1
																			WT, H655	MUT, Y655	MUT, H655	WT, Y655	MUT, H655	WT, Y655	MUT, H655	WT, Y655	MUT, H655	WT, Y655			WT, H655	MUT, Y655	MUT, H655	WT, Y655	MUT, H655	WT, Y655	MUT, H655	WT, Y655	MUT, H655	WT, Y655
																Biological replicate 1	1	1419.46	167.871	145.185	303.719	302.558	350.106	262.903	484.378	311.247	333.338	264.629		Biological replicate 1	1	0.86486	1	0.996176	1	0.750923	1	0.642569	1	0.793877
																Biological replicate 2	1	1231.52	179.436	149.182	338.594	268.272	519.884	262	558.794	326.168	306.334	248.912		Biological replicate 2	1	0.83139	1	0.792312	1	0.503958	1	0.583701	1	0.812552
																Biological replicate 3	1	1229.46	214.648	153.801	396.77	319.853	560.587	284.925	544.739	366.405	384.831	283.757		Biological replicate 3	1	0.716524	1	0.806141	1	0.508263	1	0.672625	1	0.737354
																MEAN	1	1293.48	187.319	149.389	346.361	296.894	476.859	269.943	529.304	334.607	341.501	265.766		MEAN	1	0.804258	1	0.864876	1	0.587715	1	0.632965	1	0.781261
																SD	0	109.108	24.3643	4.3114	47.0091	26.2523	111.642	12.9832	39.5361	28.531	39.8804	17.4502		SD	0	0.0778012	7.85046e-17	0.113919	0	0.141359	0	0.0452333	7.85046e-17	0.0391545
																SEM	0	62.9933	14.0667	2.48919	27.1407	15.1568	64.4564	7.49587	22.8262	16.4724	23.025	10.0749		SEM	0	0.0449185	4.53247e-17	0.0657711	0	0.0816137	0	0.0261155	4.53247e-17	0.0226058

## Sheet: Fig. 2 A
	Vero
	Raw data (counts per second)
	Biological replicate 1	No Spike	No Spike				No Spike	VSV-G				No Spike	B.1 (WT, H655)				No Spike	B.1 (MUT, Y655)				No Spike	A.30 (WT, Y655)				No Spike	A.30 (MUT, H655)				No Spike	C.1.2 (WT, Y655)				No Spike	C.1.2 (MUT, H655)				No Spike	P.1 (WT, Y655)				No Spike	P.1 (MUT, H655)
			(-)	MDL28170	Camostat	MDL28170/Camostat		(-)	MDL28170	Camostat	MDL28170/Camostat		(-)	MDL28170	Camostat	MDL28170/Camostat		(-)	MDL28170	Camostat	MDL28170/Camostat		(-)	MDL28170	Camostat	MDL28170/Camostat		(-)	MDL28170	Camostat	MDL28170/Camostat		(-)	MDL28170	Camostat	MDL28170/Camostat		(-)	MDL28170	Camostat	MDL28170/Camostat		(-)	MDL28170	Camostat	MDL28170/Camostat		(-)	MDL28170
	Technical replicate 1	133	127	143	138	152	133	266064	240886	291577	247235	133	1678072	83808	1604181	70366	133	2846578	276704	3232125	278546	133	2083251	238656	2135157	159425	133	1682389	28244	1279104	33895	133	1323231	191786	2266906	183801	133	1425451	40121	1241483	64848	133	2024628	105085	2170839	154974	133	1551173	31979
	Technical replicate 2	150	150	161	130	140	150	231533	307416	243232	303478	150	1543104	133115	1770792	93787	150	3004417	316443	2966646	217268	150	2230326	193639	2114732	200540	150	1420383	25986	1540727	33122	150	2450244	170472	2252872	248291	150	1322240	55387	1490801	56036	150	2522122	67299	2048779	123943	150	1418694	37635
	Technical replicate 3	148	127	135	149	148	148	282293	274119	284463	263311	148	1585363	55582	1374039	102284	148	3022328	238520	3188961	185931	148	2474583	125686	2283460	231582	148	1468397	29598	1353658	18782	148	2374186	249776	2171648	202939	148	1385061	66115	1270186	49005	148	2047375	146864	2269390	148042	148	1606052	46994
	Technical replicate 4	144	166	138	156	137	144	327062	286412	237875	261922	144	1591964	99436	1483826	71671	144	3091344	248420	2822991	256536	144	2233246	143720	2203685	183511	144	1350230	30179	1501344	29141	144	2340932	246972	2370208	204829	144	1835358	70061	1329998	50635	144	2355556	100638	2240732	98991	144	1602555	30608
	MEAN	143.75	142.5	144.25	143.25	144.25	143.75	276738	277208	264287	268986	143.75	1.59963e+06	92985.2	1.55821e+06	84527	143.75	2.99117e+06	270022	3.05268e+06	234570	143.75	2.25535e+06	175425	2.18426e+06	193764	143.75	1.48035e+06	28501.8	1.41871e+06	28735	143.75	2.12215e+06	214752	2.26541e+06	209965	143.75	1.49203e+06	57921	1333117	55131	143.75	2.23742e+06	104972	2182435	131488	143.75	1.54462e+06	36804
	SD	7.58837	19.0526	11.644	11.5289	6.94622	7.58837	39668.6	27845.2	27644.9	24117.1	7.58837	56599.9	32327.7	170055	15988.2	7.58837	103421	34921.7	192295	41156.2	7.58837	162066	51019.9	76296	30333.7	7.58837	143166	1862.83	123069	6954.58	7.58837	534573	39803.5	81513.5	27259.1	7.58837	232793	13388.8	111402	7140.99	7.58837	242493	32624.1	98248.2	25420.5	7.58837	87617.8	7443.07
	Biological replicate 2	No Spike	No Spike				No Spike	VSV-G				No Spike	B.1 (WT, H655)				No Spike	B.1 (MUT, Y655)				No Spike	A.30 (WT, Y655)				No Spike	A.30 (MUT, H655)				No Spike	C.1.2 (WT, Y655)				No Spike	C.1.2 (MUT, H655)				No Spike	P.1 (WT, Y655)				No Spike	P.1 (MUT, H655)
			(-)	MDL28170	Camostat	MDL28170/Camostat		(-)	MDL28170	Camostat	MDL28170/Camostat		(-)	MDL28170	Camostat	MDL28170/Camostat		(-)	MDL28170	Camostat	MDL28170/Camostat		(-)	MDL28170	Camostat	MDL28170/Camostat		(-)	MDL28170	Camostat	MDL28170/Camostat		(-)	MDL28170	Camostat	MDL28170/Camostat		(-)	MDL28170	Camostat	MDL28170/Camostat		(-)	MDL28170	Camostat	MDL28170/Camostat		(-)	MDL28170
	Technical replicate 1	139	156	138	155	154	139	261902	281410	323042	280772	139	1388224	42524	1261176	43860	139	2794136	300840	3127882	328490	139	2342369	337056	2636240	239346	139	1289840	46983	1404104	37981	139	2693439	192026	2327413	214805	139	1685486	59360	1513657	62073	139	2287482	100792	2313871	183948	139	1559399	34645
	Technical replicate 2	159	131	157	148	136	159	250814	217320	238620	288051	159	1277853	81358	1385799	70477	159	2753054	309659	2949953	245624	159	2466921	244563	2566800	311971	159	1498028	53055	1135568	47319	159	2599890	228807	2621392	229876	159	1791104	67077	1868151	65327	159	2255766	114680	2288538	100341	159	1234406	36599
	Technical replicate 3	155	145	161	133	159	155	303549	266683	290646	294709	155	1143691	55133	1516189	54569	155	2819002	289072	2914706	337519	155	2420306	186208	2347151	187610	155	1348183	56633	1236473	40373	155	2596514	170099	2771081	259230	155	1370271	55989	1645005	64056	155	2454973	167862	2512078	120799	155	1548126	41573
	Technical replicate 4	141	158	137	165	142	141	274215	278409	264293	272572	141	1415450	50279	1280483	59260	141	2736329	190177	2717165	258179	141	2464705	260385	2425280	264168	141	1335271	51089	1293897	44975	141	2795144	237801	2487861	249329	141	1638485	49710	1795144	56211	141	2236696	96138	2352246	143888	141	1695415	25459
	MEAN	148.5	147.5	148.25	150.25	147.75	148.5	272620	260956	279150	284026	148.5	1.3063e+06	57323.5	1.36091e+06	57041.5	148.5	2.77563e+06	272437	2.92743e+06	292453	148.5	2.42358e+06	257053	2.49387e+06	250774	148.5	1.36783e+06	51940	1.26751e+06	42662	148.5	2.67125e+06	207183	2.55194e+06	238310	148.5	1.62134e+06	58034	1.70549e+06	61916.8	148.5	2.30873e+06	119868	2.36668e+06	137244	148.5	1.50934e+06	34569
	SD	9.98332	12.3962	12.5266	13.4505	10.5948	9.98332	22726.8	29776.2	36157.4	9523.83	9.98332	123661	16843.5	117113	11034.8	9.98332	37761.7	55484.6	168386	47248.5	9.98332	58239.9	62146.6	131427	51784	9.98332	90332.8	4023.41	112140	4250.05	9.98332	94020.9	31675.5	189178	19855.2	9.98332	179131	7234.3	158066	4032.62	9.98332	99720.6	32951.2	100406	35859.3	9.98332	195126	6737.33
	Biological replicate 3	No Spike	No Spike				No Spike	VSV-G				No Spike	B.1 (WT, H655)				No Spike	B.1 (MUT, Y655)				No Spike	A.30 (WT, Y655)				No Spike	A.30 (MUT, H655)				No Spike	C.1.2 (WT, Y655)				No Spike	C.1.2 (MUT, H655)				No Spike	P.1 (WT, Y655)				No Spike	P.1 (MUT, H655)
			(-)	MDL28170	Camostat	MDL28170/Camostat		(-)	MDL28170	Camostat	MDL28170/Camostat		(-)	MDL28170	Camostat	MDL28170/Camostat		(-)	MDL28170	Camostat	MDL28170/Camostat		(-)	MDL28170	Camostat	MDL28170/Camostat		(-)	MDL28170	Camostat	MDL28170/Camostat		(-)	MDL28170	Camostat	MDL28170/Camostat		(-)	MDL28170	Camostat	MDL28170/Camostat		(-)	MDL28170	Camostat	MDL28170/Camostat		(-)	MDL28170
	Technical replicate 1	160	156	148	145	168	160	257034	203826	243297	205866	160	1277792	35523	1355820	19916	160	2562392	300730	2352279	320371	160	2116629	262527	2297417	261171	160	1165138	37917	1329052	30962	160	2548140	179579	2619919	244631	160	1374715	53424	1221485	40140	160	2080988	146357	2296128	101727	160	1521992	61874
	Technical replicate 2	157	149	153	176	162	157	201177	222015	263086	223721	157	1518818	41510	1334573	35558	157	2252094	293977	2670949	289657	157	2278460	377988	2182868	266810	157	1364683	38935	1312697	26538	157	2643343	193825	2741375	229501	157	1159112	48597	1163415	46742	157	2244758	96243	2318014	126153	157	1541331	47338
	Technical replicate 3	132	160	165	164	155	132	231163	277099	215476	237986	132	1363676	33720	1189725	48413	132	2814442	269850	2645545	306706	132	2592961	258215	2515510	318266	132	1069369	37336	1187219	27228	132	2669493	234135	2635903	234276	132	1232907	42619	1385879	50476	132	2237435	126307	2173565	138335	132	1669794	34373
	Technical replicate 4	163	161	159	135	140	163	246949	255243	200268	220292	163	1445171	26271	1271501	41378	163	2788290	309668	2422853	182692	163	2596531	390318	2339725	251069	163	1130192	45399	1170298	37425	163	2509257	258172	2577274	163192	163	1256050	74048	1200154	65653	163	2111896	136474	2091693	174603	163	1451565	34678
	MEAN	153	156.5	156.25	155	156.25	153	234081	239546	230532	221966	153	1.40136e+06	34256	1.2879e+06	36316.2	153	2.6043e+06	293556	2.52291e+06	274856	153	2.39615e+06	322262	2333880	274329	153	1.18235e+06	39896.8	1.24982e+06	30538.2	153	2.59256e+06	216428	2.64362e+06	217900	153	1255696	54672	1.24273e+06	50752.8	153	2.16877e+06	126345	2219850	135204	153	1.54617e+06	44565.8
	SD	14.2127	5.44671	7.36546	18.4572	12.0658	14.2127	24383.1	32862.7	28079.1	13187.5	14.2127	103931	6278.89	74607.3	12131.2	14.2127	260651	17060.8	159250	62714.5	14.2127	238656	71664.3	138031	30006.4	14.2127	127837	3727.22	82611.3	4985.53	14.2127	76179.9	36170.2	69711.6	37014.7	14.2127	89467.8	13652.4	98398.1	10813.7	14.2127	84517	21673.4	106491	30357.4	14.2127	90996.3	13024.6
	Calu-3
	Raw data (counts per second)
	Biological replicate 1	No Spike	No Spike				No Spike	VSV-G				No Spike	B.1 (WT, H655)				No Spike	B.1 (MUT, Y655)				No Spike	A.30 (WT, Y655)				No Spike	A.30 (MUT, H655)				No Spike	C.1.2 (WT, Y655)				No Spike	C.1.2 (MUT, H655)				No Spike	P.1 (WT, Y655)				No Spike	P.1 (MUT, H655)
			(-)	MDL28170	Camostat	MDL28170/Camostat		(-)	MDL28170	Camostat	MDL28170/Camostat		(-)	MDL28170	Camostat	MDL28170/Camostat		(-)	MDL28170	Camostat	MDL28170/Camostat		(-)	MDL28170	Camostat	MDL28170/Camostat		(-)	MDL28170	Camostat	MDL28170/Camostat		(-)	MDL28170	Camostat	MDL28170/Camostat		(-)	MDL28170	Camostat	MDL28170/Camostat		(-)	MDL28170	Camostat	MDL28170/Camostat		(-)	MDL28170
	Technical replicate 1	89	95	92	95	93	89	24712	60002	74742	64157	89	26866	36088	2821	1158	89	39315	43629	10052	6020	89	37376	49828	11439	7903	89	14566	28060	4012	972	89	87612	70401	43248	20916	89	45931	54317	13773	7317	89	100728	145726	44431	17939	89	39133	28954
	Technical replicate 2	101	97	87	105	85	101	53160	80851	54008	45270	101	55993	37131	1713	1512	101	51199	46102	18510	8434	101	31659	43600	17000	2478	101	30332	33011	7840	1188	101	105256	94490	20080	11281	101	40511	54913	8118	4574	101	163038	112272	45291	31356	101	44231	41563
	Technical replicate 3	93	105	104	109	92	93	67482	47311	56142	82836	93	54170	50946	1416	804	93	46502	35116	14039	9857	93	58497	65568	18790	6860	93	40046	29858	2970	1786	93	113375	69060	37981	12947	93	58775	47137	9699	10630	93	183366	168989	64724	19693	93	41559	60094
	Technical replicate 4	98	79	92	87	91	98	98652	65394	63072	62417	98	56899	59737	2447	1640	98	48633	36782	16843	2118	98	73045	54894	9190	5631	98	51663	37053	6685	2530	98	71166	88734	37633	11404	98	73594	48942	7375	6527	98	164356	125654	41336	24963	98	44084	45223
	MEAN	95.25	94	93.75	99	90.25	95.25	61001.5	63389.5	61991	63670	95.25	48482	45975.5	2099.25	1278.5	95.25	46412.2	40407.2	14861	6607.25	95.25	50144.2	53472.5	14104.8	5718	95.25	34151.8	31995.5	5376.75	1619	95.25	94352.2	80671.2	34735.5	14137	95.25	54702.8	51327.2	9741.25	7262	95.25	152872	138160	48945.5	23487.8	95.25	42251.8	43958.5
	SD	5.31507	10.8934	7.22842	9.93311	3.59398	5.31507	30757	13891.4	9339.8	15359.1	5.31507	14455.3	11402.8	647.527	376.331	5.31507	5106.33	5289.92	3698.9	3386.06	5.31507	19139.4	9292.84	4531.19	2351.14	5.31507	15701.1	3944.05	2268.19	698.136	5.31507	18830.7	12861.6	10102.4	4582.47	5.31507	14740.1	3874.87	2857.21	2524.02	5.31507	35982	24726.9	10655.2	6035.3	5.31507	2413.92	12817
	Biological replicate 2	No Spike	No Spike				No Spike	VSV-G				No Spike	B.1 (WT, H655)				No Spike	B.1 (MUT, Y655)				No Spike	A.30 (WT, Y655)				No Spike	A.30 (MUT, H655)				No Spike	C.1.2 (WT, Y655)				No Spike	C.1.2 (MUT, H655)				No Spike	P.1 (WT, Y655)				No Spike	P.1 (MUT, H655)
			(-)	MDL28170	Camostat	MDL28170/Camostat		(-)	MDL28170	Camostat	MDL28170/Camostat		(-)	MDL28170	Camostat	MDL28170/Camostat		(-)	MDL28170	Camostat	MDL28170/Camostat		(-)	MDL28170	Camostat	MDL28170/Camostat		(-)	MDL28170	Camostat	MDL28170/Camostat		(-)	MDL28170	Camostat	MDL28170/Camostat		(-)	MDL28170	Camostat	MDL28170/Camostat		(-)	MDL28170	Camostat	MDL28170/Camostat		(-)	MDL28170
	Technical replicate 1	97	99	97	103	89	97	79913	64829	81196	79089	97	40234	52162	1765	886	97	42094	33604	16728	6057	97	54831	56303	16860	9892	97	33033	35994	3918	7391	97	120727	102312	50080	20882	97	63633	63782	6578	13471	97	109837	85522	38242	10061	97	38923	41685
	Technical replicate 2	95	106	82	106	105	95	110340	77286	93489	87395	95	32423	33379	3803	4253	95	31116	37142	9521	9646	95	54494	49287	13724	7091	95	41968	46285	11164	6825	95	137541	103527	30822	36621	95	53009	64956	7213	7244	95	130821	112094	54169	16442	95	44184	37265
	Technical replicate 3	87	96	81	97	95	87	45924	88472	74264	67026	87	32483	28923	2207	4796	87	40300	34725	15076	2868	87	33406	44441	8227	5411	87	45807	39631	2545	3883	87	111297	112531	37521	20262	87	60190	63191	10851	5017	87	103172	105808	37281	21231	87	71024	45738
	Technical replicate 4	100	94	98	104	108	100	91747	77388	63084	91189	100	33003	29135	4569	2105	100	31227	32532	8956	2998	100	51406	47795	9021	4153	100	34416	35136	3855	5288	100	114497	94610	44824	24288	100	70510	59879	11084	8319	100	117430	68033	25601	14380	100	43223	46153
	MEAN	94.75	98.75	89.5	102.5	99.25	94.75	81981	76993.8	78008.2	81174.8	94.75	34535.8	35899.8	3086	3010	94.75	36184.2	34500.8	12570.2	5392.25	94.75	48534.2	49456.5	11958	6636.75	94.75	38806	39261.5	5370.5	5846.75	94.75	121016	103245	40811.8	25513.2	94.75	61835.5	62952	8931.5	8512.75	94.75	115315	92864.2	38823.2	15528.5	94.75	49338.5	42710.2
	SD	5.56028	5.25198	9.25563	3.87298	8.80814	5.56028	27104.7	9660.44	12735.4	10700.7	5.56028	3807.75	11034.1	1320.49	1831.69	5.56028	5834.55	1975.4	3912.65	3195.86	5.56028	10202.6	4993.97	4070	2481.56	5.56028	6099.5	5071.57	3913.85	1582.21	5.56028	11692.1	7342.64	8418.68	7613.75	5.56028	7282.23	2176.03	2367.13	3580.12	5.56028	11865.5	20065.1	11733.7	4639.17	5.56028	14636.8	4152.18
	Biological replicate 3	No Spike	No Spike				No Spike	VSV-G				No Spike	B.1 (WT, H655)				No Spike	B.1 (MUT, Y655)				No Spike	A.30 (WT, Y655)				No Spike	A.30 (MUT, H655)				No Spike	C.1.2 (WT, Y655)				No Spike	C.1.2 (MUT, H655)				No Spike	P.1 (WT, Y655)				No Spike	P.1 (MUT, H655)
			(-)	MDL28170	Camostat	MDL28170/Camostat		(-)	MDL28170	Camostat	MDL28170/Camostat		(-)	MDL28170	Camostat	MDL28170/Camostat		(-)	MDL28170	Camostat	MDL28170/Camostat		(-)	MDL28170	Camostat	MDL28170/Camostat		(-)	MDL28170	Camostat	MDL28170/Camostat		(-)	MDL28170	Camostat	MDL28170/Camostat		(-)	MDL28170	Camostat	MDL28170/Camostat		(-)	MDL28170	Camostat	MDL28170/Camostat		(-)	MDL28170
	Technical replicate 1	100	111	92	88	111	100	70632	55174	65324	71044	100	33101	27991	1621	515	100	39586	29455	9234	1369	100	29078	54273	13637	2172	100	35347	43195	3534	6408	100	117110	76117	42106	26313	100	57194	39403	7313	8084	100	114624	92691	29018	11013	100	55574	59029
	Technical replicate 2	108	96	96	101	100	108	55488	59053	60934	56937	108	30823	34610	6394	481	108	23848	24791	13108	2664	108	60606	40412	12655	9426	108	39202	40962	5705	5167	108	73429	94605	34458	14703	108	47822	49959	7268	5238	108	81719	93107	47968	12786	108	63751	58716
	Technical replicate 3	95	102	102	93	107	95	55739	59820	57647	49965	95	27929	28315	2416	1231	95	28114	25127	4673	7804	95	38034	53326	11954	7364	95	42343	35285	1760	7995	95	103112	74904	37015	21222	95	32775	55068	8008	7007	95	73030	67811	24422	22460	95	51766	52287
	Technical replicate 4	93	98	97	81	80	93	50877	63570	40295	54975	93	30082	32058	3379	557	93	37983	39416	6953	732	93	51995	21881	7790	7051	93	34027	38566	2240	8145	93	128108	96711	25541	19590	93	59488	44378	5844	12104	93	134081	111426	25241	24966	93	60751	68317
	MEAN	99	101.75	96.75	90.75	99.5	99	58184	59404.2	56050	58230.2	99	30483.8	30743.5	3452.5	696	99	32382.8	29697.2	8492	3142.25	99	44928.2	42473	11509	6503.25	99	37729.8	39502	3309.75	6928.75	99	105440	85584.2	34780	20457	99	49319.8	47202	7108.25	8108.25	99	100864	91258.8	31662.2	17806.2	99	57960.5	59587.2
	SD	6.68331	6.65207	4.11299	8.4212	13.772	6.68331	8594.41	3442.13	10964	9032.82	6.68331	2133.33	3170.26	2088.58	358.019	6.68331	7622.64	6818.39	3596.82	3210.11	6.68331	14077.1	15114.1	2573.63	3073.71	6.68331	3778.78	3387.68	1763.86	1413.16	6.68331	23665.4	11674.4	6931.29	4786.72	6.68331	12129.4	6789.07	908.354	2910.77	6.68331	28483.7	17907	11053.3	6934.71	6.68331	5334.92	6597.3
[truncated: 118 more columns]

## Sheet: Fig. 2 B
	Raw data (counts per second)
	Biological replicate 1	No Spike	VSV-G						B.1 (WT, H655)						B.1 (MUT, Y655)						A.30 (WT, Y655)						A.30 (MUT, H655)						C.1.2 (WT, Y655)						C.1.2 (MUT, H655)						P.1 (WT, Y655)
			MDL28170 [µM]						MDL28170 [µM]						MDL28170 [µM]						MDL28170 [µM]						MDL28170 [µM]						MDL28170 [µM]						MDL28170 [µM]						MDL28170 [µM]
			0	0.15625	0.625	2.5	10	40	0	0.15625	0.625	2.5	10	40	0	0.15625	0.625	2.5	10	40	0	0.15625	0.625	2.5	10	40	0	0.15625	0.625	2.5	10	40	0	0.15625	0.625	2.5	10	40	0	0.15625	0.625	2.5	10	40	0	0.15625	0.625	2.5	10
	Technical replicate 1	54	2485838	2577352	2755030	2529164	2448263	2322312	810126	519503	196308	134977	28116	24654	1527469	1173046	901025	578162	147909	36726	2257938	1655571	1443841	738463	183983	36962	640888	509391	333676	170074	26310	17971	1574453	1035004	684566	398422	196671	50192	1010303	662745	312631	127102	59805	14175	1192484	526785	337926	72624	17663
	Technical replicate 2	50	2679304	2787463	2747964	2473691	2450103	2375911	564757	223216	120840	67143	29635	21598	1515157	806609	760579	299127	215368	44092	2133179	1847067	1525745	558680	173652	27810	635447	467420	286181	124364	24565	15742	1343307	977474	593557	403049	127321	36734	771339	491288	310567	90154	67127	15887	1191462	853821	280221	97345	21464
	Technical replicate 3	57	2630443	2569649	2783627	3034193	2566056	2681068	726200	468363	246416	110060	23117	12652	1390779	1071430	799991	357096	212566	32340	2333938	1462841	1148907	591347	258714	28976	565012	381050	281206	93135	41641	22923	1442706	903179	543010	366896	81936	40974	802450	636158	263553	138555	44839	13403	1059158	668153	248462	88334	24106
	Technical replicate 4	66	2722802	2455732	2996175	3102268	2487733	2711079	779307	513900	204458	127219	38329	21018	1359136	1067900	739462	366988	217127	42909	2532669	1646065	1208194	604569	221712	36016	575902	409300	211437	79583	20775	14677	1562853	1094277	677136	254331	100213	41528	764395	478099	321021	130743	54849	8099	1089195	656325	273145	94600	15404
	MEAN	56.75	2.6296e+06	2597549	2820699	2784829	2.48804e+06	2.52259e+06	720098	431246	192006	109850	29799.2	19980.5	1.44814e+06	1.02975e+06	800264	400343	198242	39016.8	2314431	1652886	1.33167e+06	623265	209515	32441	604312	441790	278125	116789	28322.8	17828.2	1.48083e+06	1.00248e+06	624567	355674	126535	42357	837122	567072	301943	121638	56655	12891	1.13307e+06	676271	284938	88225.8	19659.2
	SD	6.80074	102997	138282	117996	329202	55100	201882	109207	140564	52276.9	30314.9	6331.65	5139.43	85627.8	156544	71704.6	122266	33608.2	5499.52	167384	156926	181564	79183.5	38761.4	4714.25	39407.3	57653.4	50357.4	40168.3	9174.53	3663.32	109330	81589.4	68255.8	69445.7	50337.5	5645.21	116634	95891.6	25989.5	21526.6	9353.52	3359.07	69107.8	134578	37857.4	11063.7	3878.27
	Biological replicate 2	No Spike	VSV-G						B.1 (WT, H655)						B.1 (MUT, Y655)						A.30 (WT, Y655)						A.30 (MUT, H655)						C.1.2 (WT, Y655)						C.1.2 (MUT, H655)						P.1 (WT, Y655)
			MDL28170 [µM]						MDL28170 [µM]						MDL28170 [µM]						MDL28170 [µM]						MDL28170 [µM]						MDL28170 [µM]						MDL28170 [µM]						MDL28170 [µM]
			0	0.15625	0.625	2.5	10	40	0	0.15625	0.625	2.5	10	40	0	0.15625	0.625	2.5	10	40	0	0.15625	0.625	2.5	10	40	0	0.15625	0.625	2.5	10	40	0	0.15625	0.625	2.5	10	40	0	0.15625	0.625	2.5	10	40	0	0.15625	0.625	2.5	10
	Technical replicate 1	61	2574044	2513130	2992709	2876331	2459854	2201445	883617	586014	398581	119280	46296	24266	1216730	856239	697456	346330	117924	38448	2208834	1363173	1094006	518451	244878	10205	646262	428736	241091	78756	16694	11202	1507802	1089935	689411	310197	173898	49532	656518	422369	249964	92573	43230	8107	1118185	492178	206786	88622	22525
	Technical replicate 2	66	2700205	2405362	2834306	2781176	2358009	2523296	824116	668734	398194	159728	47274	17200	1386749	1087351	686197	405839	113852	38198	2279218	1734973	1121804	648474	222236	31280	698494	453490	293036	128912	39068	26021	1525348	1242921	737687	314066	183383	56810	704690	564770	313301	112432	36316	9233	1042682	602633	238977	77921	15687
	Technical replicate 3	60	2580234	2704789	2760128	2772149	2421845	2425615	757695	563194	431409	156766	30858	15794	1217868	1075392	824179	399954	163382	26917	1963557	1525010	1244965	541634	235184	20895	650110	438435	283456	82714	28514	18893	1444587	1199639	751658	356673	140749	22051	776096	500755	334144	96782	37642	13798	1059500	623002	263341	54728	32154
	Technical replicate 4	56	2684622	2160250	2832767	2819823	2518876	2460926	795173	591385	375373	130224	25109	10328	1056601	807098	748640	261893	191101	28102	1922446	1563398	1114944	465403	170804	21057	603236	496506	342628	119355	22431	13123	1461311	1106553	737112	372805	208148	47931	723150	477392	306926	120362	45044	15405	1111165	550279	249358	92636	26075
	MEAN	60.75	2.63478e+06	2.44588e+06	2.85498e+06	2.81237e+06	2439646	2.40282e+06	815150	602332	400889	141500	37384.2	16897	1219487	956520	739118	353504	146565	32916.2	2.09351e+06	1.54664e+06	1.14393e+06	543490	218276	20859.2	649526	454292	290053	102434	26676.8	17309.8	1484762	1159762	728967	338435	176544	44081	715114	491322	301084	105537	40558	11635.8	1082883	567023	239616	78476.8	24110.2
	SD	4.11299	66904.9	227144	98127.5	47389.7	67496.3	140193	53129.6	45924.3	23058.8	19884.6	11113.1	5737.66	134807	145637	62881.9	66684.8	37223.3	6262.72	176954	152620	68386.7	76919	32978.9	8605.14	38951.4	29928.9	41688.6	25409.5	9567.31	6663.98	38044	73513.3	27214.8	31118.9	27891.9	15186.4	49415	58969.3	36007.4	13064.4	4233.26	3517	37456.6	58548.7	24055.5	17007.1	6880.56
	Biological replicate 3	No Spike	VSV-G						B.1 (WT, H655)						B.1 (MUT, Y655)						A.30 (WT, Y655)						A.30 (MUT, H655)						C.1.2 (WT, Y655)						C.1.2 (MUT, H655)						P.1 (WT, Y655)
			MDL28170 [µM]						MDL28170 [µM]						MDL28170 [µM]						MDL28170 [µM]						MDL28170 [µM]						MDL28170 [µM]						MDL28170 [µM]						MDL28170 [µM]
			0	0.15625	0.625	2.5	10	40	0	0.15625	0.625	2.5	10	40	0	0.15625	0.625	2.5	10	40	0	0.15625	0.625	2.5	10	40	0	0.15625	0.625	2.5	10	40	0	0.15625	0.625	2.5	10	40	0	0.15625	0.625	2.5	10	40	0	0.15625	0.625	2.5	10
	Technical replicate 1	75	2887076	2531980	3094696	3189004	2768750	2767109	915451	687470	491847	214092	56888	24727	1397228	1188937	828154	466625	150920	33706	2120763	2128878	1315195	553428	216692	33757	576590	436089	290171	94467	16692	18020	1524222	923708	706581	364531	185965	79988	1002314	679886	378045	224307	48541	14181	1301332	962612	308230	116705	16962
	Technical replicate 2	48	2760965	2961894	3063096	2792670	2930019	2780986	946006	828940	552602	144350	37150	10587	1304409	1017813	831923	415734	212944	39178	2089994	1847215	1248400	499268	252510	29700	654773	426589	317028	129896	33238	10935	1720273	1132702	802977	350138	192951	61487	1016305	679266	400928	168231	59558	15954	1283066	607897	318040	97964	16606
	Technical replicate 3	71	2681715	2772571	3015235	2876303	3156112	2864894	987431	714823	393479	140435	47325	20870	1286768	1145739	832376	397217	224523	45019	2083228	1707392	1194348	549024	246482	22699	620254	427006	342356	80775	20296	18520	1644164	1200990	809968	454833	101318	33066	1038526	736912	427082	213723	51914	15201	1339780	706753	356099	86045	15758
	Technical replicate 4	60	2953951	2673512	2690822	3265803	3190541	2969839	999398	744329	373761	130321	64695	27737	1245560	1051909	884011	465237	130126	53782	2207181	1834778	1323768	549267	235655	18287	756557	554352	328790	118274	47428	23687	1911870	1439653	876372	511434	151308	46145	1270865	766842	376764	216592	62413	12403	1381777	739443	406127	93284	31869
	MEAN	63.5	2.82093e+06	2.73499e+06	2.96596e+06	3030945	3.01136e+06	2845707	962072	743890	452922	157300	51514.5	20980.2	1.30849e+06	1.1011e+06	844116	436203	179628	42921.2	2.12529e+06	1.87957e+06	1.27043e+06	537747	237835	26110.8	652044	461009	319586	105853	29413.5	17790.5	1.70013e+06	1.17426e+06	798974	420234	157886	55171.5	1.082e+06	715726	395705	205713	55606.5	14434.8	1.32649e+06	754176	347124	98499.5	20298.8
	SD	12.1244	122538	180638	186313	231538	198775	93351.2	38591.6	61269.4	84164.9	38320.3	11923.2	7477.16	64091.4	79717.1	26663.9	35153.8	46188.4	8588.54	56984.4	177813	60889.6	25732	15725.8	6932.99	76668.8	62382.9	22173.3	22292.7	13953.7	5239.32	162599	212643	69913.8	76443.5	41877.6	20214.5	126788	43495.3	23681.4	25384.7	6467.83	1537.06	43786.8	149788	44424.2	13090	7730.02
[truncated: 154 more columns]

## Sheet: Fig. 3
	Raw data (counts per second)														Fold over Background														Fold of H655
	Biological replicate 1	No Spike	B.1.617.2	B.1		A.30		C.1.2		P.1		BA.1			Biological replicate 1	No Spike	B.1.617.2	B.1		A.30		C.1.2		P.1		BA.1			Biological replicate 1	B.1		A.30		C.1.2		P.1		BA.1
				H655 (WT)	Y655 (MUT)	H655 (MUT)	Y655 (WT)	H655 (MUT)	Y655 (WT)	H655 (MUT)	Y655 (WT)	H655 (MUT)	Y655 (WT)					H655 (WT)	Y655 (MUT)	H655 (MUT)	Y655 (WT)	H655 (MUT)	Y655 (WT)	H655 (MUT)	Y655 (WT)	H655 (MUT)	Y655 (WT)			H655 (WT)	Y655 (MUT)	H655 (MUT)	Y655 (WT)	H655 (MUT)	Y655 (WT)	H655 (MUT)	Y655 (WT)	H655 (MUT)	Y655 (WT)
	Technical replicate 1	1334	652911	452987	430223	279815	334799	358302	455631	304849	311550	281080	340995		Technical replicate 1	0.939437	459.796	319.005	302.974	197.053	235.774	252.325	320.867	214.682	219.401	197.944	240.137		Technical replicate 1	0.998562	0.948381	0.977117	1.16912	1.01875	1.29548	1.04042	1.06329	0.976312	1.18442
	Technical replicate 2	1263	562514	458919	525283	289020	310229	349446	470455	289687	325404	308569	317841		Technical replicate 2	0.889437	396.137	323.182	369.918	203.535	218.471	246.089	331.306	204.005	229.158	217.302	223.832		Technical replicate 2	1.01164	1.15793	1.00926	1.08332	0.993568	1.33763	0.988676	1.11057	1.07179	1.104
	Technical replicate 3	1663	571841	449012	515508	290269	312692	347377	447899	284479	316122	274050	338282		Technical replicate 3	1.17113	402.705	316.206	363.034	204.415	220.206	244.632	315.422	200.337	222.621	192.993	238.227		Technical replicate 3	0.9898	1.13638	1.01362	1.09192	0.987685	1.2735	0.970902	1.0789	0.951894	1.175
	MEAN	1420	595755	453639	490338	286368	319240	351708	457995	293005	317692	287900	332373		MEAN	1	419.546	319.464	345.308	201.668	224.817	247.682	322.532	206.342	223.727	202.746	234.065		MEAN	1	1.0809	1	1.11479	1	1.3022	1	1.08425	1	1.15447
	SD	213.417	49717.5	4985.61	52290	5709.32	13530.6	5803.23	11462.3	10582.6	7059.18	18242	12657.7		SD	0.150294	35.0123	3.51099	36.824	4.02065	9.52863	4.08678	8.07205	7.45252	4.97125	12.8465	8.91387		SD	0.0109903	0.115268	0.019937	0.0472492	0.0165001	0.0325904	0.0361174	0.0240923	0.0633624	0.0439656
	Biological replicate 2	No Spike	B.1.617.2	B.1		A.30		C.1.2		P.1		BA.1			Biological replicate 2	No Spike	B.1.617.2	B.1		A.30		C.1.2		P.1		BA.1			Biological replicate 2	B.1		A.30		C.1.2		P.1		BA.1
				H655 (WT)	Y655 (MUT)	H655 (MUT)	Y655 (WT)	H655 (MUT)	Y655 (WT)	H655 (MUT)	Y655 (WT)	H655 (MUT)	Y655 (WT)					H655 (WT)	Y655 (MUT)	H655 (MUT)	Y655 (WT)	H655 (MUT)	Y655 (WT)	H655 (MUT)	Y655 (WT)	H655 (MUT)	Y655 (WT)			H655 (WT)	Y655 (MUT)	H655 (MUT)	Y655 (WT)	H655 (MUT)	Y655 (WT)	H655 (MUT)	Y655 (WT)	H655 (MUT)	Y655 (WT)
	Technical replicate 1	1131	529059	372689	411980	245904	250702	393004	405329	251025	262779	290062	354583		Technical replicate 1	1.02818	480.963	338.808	374.527	223.549	227.911	357.276	368.481	228.205	238.89	263.693	322.348		Technical replicate 1	0.999553	1.10493	0.993755	1.01314	0.977436	1.00809	1.03503	1.0835	1.07077	1.30895
	Technical replicate 2	1208	565977	347023	429786	253634	251916	403156	396028	237750	250861	267806	329961		Technical replicate 2	1.09818	514.525	315.475	390.715	230.576	229.015	366.505	360.025	216.136	228.055	243.46	299.965		Technical replicate 2	0.930717	1.15269	1.02499	1.01805	1.00269	0.984957	0.980295	1.03435	0.98861	1.21806
	Technical replicate 3	961	621438	398855	429191	242810	245875	410069	392553	238812	248621	254806	312486		Technical replicate 3	0.873636	564.944	362.595	390.174	220.736	223.523	372.79	356.866	217.102	226.019	231.642	284.078		Technical replicate 3	1.06973	1.15109	0.981251	0.993638	1.01988	0.976315	0.984674	1.02512	0.940621	1.15355
	MEAN	1100	572158	372856	423652	247449	249498	402076	397970	242529	254087	270891	332343		MEAN	1	520.144	338.96	385.138	224.954	226.816	365.524	361.791	220.481	230.988	246.265	302.13		MEAN	1	1.13624	1	1.00828	1	0.989787	1	1.04766	1	1.22685
	SD	126.384	46498.6	25916.4	10112.9	5575.01	3195.5	8583.58	6605.68	7376.89	7610.36	17829.4	21149.4		SD	0.114895	42.2715	23.5604	9.19356	5.06819	2.905	7.80325	6.00517	6.70626	6.91851	16.2085	19.2267		SD	0.0695079	0.0271229	0.0225299	0.0129138	0.0213481	0.0164289	0.0304165	0.0313792	0.0658174	0.0780733
	Biological replicate 3	No Spike	B.1.617.2	B.1		A.30		C.1.2		P.1		BA.1			Biological replicate 3	No Spike	B.1.617.2	B.1		A.30		C.1.2		P.1		BA.1			Biological replicate 3	B.1		A.30		C.1.2		P.1		BA.1
				H655 (WT)	Y655 (MUT)	H655 (MUT)	Y655 (WT)	H655 (MUT)	Y655 (WT)	H655 (MUT)	Y655 (WT)	H655 (MUT)	Y655 (WT)					H655 (WT)	Y655 (MUT)	H655 (MUT)	Y655 (WT)	H655 (MUT)	Y655 (WT)	H655 (MUT)	Y655 (WT)	H655 (MUT)	Y655 (WT)			H655 (WT)	Y655 (MUT)	H655 (MUT)	Y655 (WT)	H655 (MUT)	Y655 (WT)	H655 (MUT)	Y655 (WT)	H655 (MUT)	Y655 (WT)
	Technical replicate 1	1548	595975	358380	340979	311852	320686	357436	383889	249094	317104	257681	290226		Technical replicate 1	0.991672	381.791	229.584	218.436	199.777	205.436	228.979	245.925	159.573	203.142	165.074	185.923		Technical replicate 1	1.02033	0.970792	0.99893	1.02723	1.05694	1.13516	1.0126	1.28907	0.990366	1.11545
	Technical replicate 2	1547	584470	354080	361914	312038	319854	332840	396693	244001	313456	262560	301679		Technical replicate 2	0.991031	374.42	226.829	231.848	199.896	204.903	213.222	254.127	156.311	200.805	168.2	193.26		Technical replicate 2	1.00809	1.0304	0.999526	1.02456	0.984206	1.17302	0.991895	1.27424	1.00912	1.15947
	Technical replicate 3	1588	528159	341254	385952	312668	312995	324268	383469	244889	333699	260322	274793		Technical replicate 3	1.0173	338.347	218.612	247.247	200.3	200.509	207.731	245.656	156.88	213.773	166.766	176.037		Technical replicate 3	0.971575	1.09883	1.00154	1.00259	0.958858	1.13392	0.995505	1.35653	1.00052	1.05613
	MEAN	1561	569535	351238	362948	312186	317845	338181	388017	245995	321420	260188	288899		MEAN	1	364.852	225.008	232.51	199.991	203.616	216.644	248.57	157.588	205.906	166.68	185.073		MEAN	1	1.03334	1	1.01813	1	1.14736	1	1.30661	1	1.11035
	SD	23.388	36291.2	8909.7	22504.3	427.659	4220.77	17217	7516.57	2720.58	10789.5	2442.27	13492		SD	0.0149827	23.2487	5.70769	14.4166	0.273965	2.70389	11.0295	4.81523	1.74284	6.91192	1.56456	8.64318		SD	0.0253666	0.0640715	0.00136988	0.0135201	0.0509107	0.0222264	0.0110595	0.0438607	0.00938658	0.0518549
	Biological replicate 4	No Spike	B.1.617.2	B.1		A.30		C.1.2		P.1		BA.1			Biological replicate 4	No Spike	B.1.617.2	B.1		A.30		C.1.2		P.1		BA.1			Biological replicate 4	B.1		A.30		C.1.2		P.1		BA.1
				H655 (WT)	Y655 (MUT)	H655 (MUT)	Y655 (WT)	H655 (MUT)	Y655 (WT)	H655 (MUT)	Y655 (WT)	H655 (MUT)	Y655 (WT)					H655 (WT)	Y655 (MUT)	H655 (MUT)	Y655 (WT)	H655 (MUT)	Y655 (WT)	H655 (MUT)	Y655 (WT)	H655 (MUT)	Y655 (WT)			H655 (WT)	Y655 (MUT)	H655 (MUT)	Y655 (WT)	H655 (MUT)	Y655 (WT)	H655 (MUT)	Y655 (WT)	H655 (MUT)	Y655 (WT)
	Technical replicate 1	1669	597146	390634	391960	361931	372845	420381	423793	332281	361105	201900	362102		Technical replicate 1	1.08824	389.358	254.706	255.571	235.991	243.107	274.102	276.327	216.658	235.452	131.645	236.102		Technical replicate 1	1.00605	1.00946	1.01695	1.04762	1.00348	1.01163	1.09027	1.18485	0.913429	1.63821
	Technical replicate 2	1397	611274	390237	390464	352243	408864	414710	401005	293814	343803	232280	302398		Technical replicate 2	0.910889	398.57	254.447	254.595	229.674	266.592	270.404	261.468	191.576	224.171	151.454	197.173		Technical replicate 2	1.00503	1.00561	0.989729	1.14882	0.989943	0.957228	0.964053	1.12807	1.05087	1.3681
	Technical replicate 3	1535	552405	383984	385374	353521	380539	421678	396845	288214	346608	228926	335599		Technical replicate 3	1.00087	360.186	250.37	251.276	230.507	248.124	274.948	258.756	187.925	226	149.267	218.821		Technical replicate 3	0.988923	0.992503	0.99332	1.06924	1.00658	0.947298	0.945678	1.13728	1.0357	1.5183
	MEAN	1533.67	586942	388285	389266	355898	387416	418923	407214	304770	350505	221035	333366		MEAN	1	382.705	253.174	253.814	232.057	252.608	273.151	265.517	198.72	228.541	144.122	217.366		MEAN	1	1.00253	1	1.08856	1	0.972051	1	1.15007	1	1.5082
	SD	136.005	30732.5	3730.06	3452.57	5263.38	18968.7	3705.75	14507.4	23989.5	9286.1	16656.3	29914.6		SD	0.0886796	20.0386	2.43212	2.25119	3.43189	12.3682	2.41627	9.45931	15.6419	6.05484	10.8605	19.5053		SD	0.0096065	0.00889185	0.014789	0.0532981	0.0088459	0.0346303	0.0787135	0.0304692	0.0753559	0.135338
															Data shown in graph
															Average	No Spike	B.1.617.2	B.1		A.30		C.1.2		P.1		BA.1			Average	B.1		A.30		C.1.2		P.1		BA.1
																		H655 (WT)	Y655 (MUT)	H655 (MUT)	Y655 (WT)	H655 (MUT)	Y655 (WT)	H655 (MUT)	Y655 (WT)	H655 (MUT)	Y655 (WT)			H655 (WT)	Y655 (MUT)	H655 (MUT)	Y655 (WT)	H655 (MUT)	Y655 (WT)	H655 (MUT)	Y655 (WT)	H655 (MUT)	Y655 (WT)
															Biological replicate 1	1	419.546	319.464	345.308	201.668	224.817	247.682	322.532	206.342	223.727	202.746	234.065		Biological replicate 1	1	1.0809	1	1.11479	1	1.3022	1	1.08425	1	1.15447
															Biological replicate 2	1	520.144	338.96	385.138	224.954	226.816	365.524	361.791	220.481	230.988	246.265	302.13		Biological replicate 2	1	1.13624	1	1.00828	1	0.989787	1	1.04766	1	1.22685
															Biological replicate 3	1	364.852	225.008	232.51	199.991	203.616	216.644	248.57	157.588	205.906	166.68	185.073		Biological replicate 3	1	1.03334	1	1.01813	1	1.14736	1	1.30661	1	1.11035
															Biological replicate 4	1	382.705	253.174	253.814	232.057	252.608	273.151	265.517	198.72	228.541	144.122	217.366		Biological replicate 4	1	1.00253	1	1.08856	1	0.972051	1	1.15007	1	1.5082
															MEAN	1	421.812	284.152	304.193	214.667	226.964	275.75	299.602	195.782	222.29	189.953	234.659		MEAN	1	1.06325	1	1.05744	1	1.10285	1	1.14715	1	1.24997
															SD	6.40988e-17	69.3974	53.8777	72.8449	16.2543	20.0611	64.1546	52.1515	27.0121	11.3317	44.6348	49.3644		SD	0	0.058368	6.40988e-17	0.0523441	0	0.154504	0	0.114443	0	0.178729
															SEM	3.20494e-17	34.6987	26.9389	36.4224	8.12715	10.0306	32.0773	26.0758	13.5061	5.66584	22.3174	24.6822		SEM	0	0.029184	3.20494e-17	0.0261721	0	0.0772518	0	0.0572215	0	0.0893646

## Sheet: Fig. 4 B
	Vero
	Raw data (counts per second)												Fold over Background												Fold of B.1 WT
	Biological replicate 1	No Spike	VSV-G	B.1				BA.1					Biological replicate 1	No Spike	VSV-G	B.1				BA.1					Biological replicate 1	No Spike	VSV-G	B.1				BA.1
				WT	H655Y	N679K	H655Y+N679K	WT	Y655H	K679N	Y655H+K679N					WT	H655Y	N679K	H655Y+N679K	WT	Y655H	K679N	Y655H+K679N					WT	H655Y	N679K	H655Y+N679K	WT	Y655H	K679N	Y655H+K679N
	Technical replicate 1	146	1953131	641221	1259680	962591	1134356	1385643	429749	840037	519786		Technical replicate 1	0.812239	10865.8	3567.29	7007.96	5355.17	6310.74	7708.72	2390.82	4673.36	2891.72		Technical replicate 1	0.000222735	2.97967	0.978238	1.92175	1.46851	1.73056	2.11392	0.655619	1.28155	0.792978
	Technical replicate 2	160	1996519	678374	1329367	960143	1366137	1132829	497706	981822	508601		Technical replicate 2	0.890125	11107.2	3773.99	7395.64	5341.55	7600.21	6302.25	2768.88	5462.15	2829.49		Technical replicate 2	0.000244094	3.04586	1.03492	2.02806	1.46478	2.08416	1.72823	0.759293	1.49785	0.775914
	Technical replicate 3	264	1910474	590068	1206834	913477	1130340	1135497	529350	952138	414420		Technical replicate 3	1.46871	10628.5	3282.71	6713.96	5081.93	6288.4	6317.09	2944.92	5297.01	2305.54		Technical replicate 3	0.000402755	2.91459	0.900199	1.84113	1.39359	1.72443	1.7323	0.807569	1.45257	0.632233
	Technical replicate 4	149	2054703	712281	1122823	852335	1249751	1061521	489405	987520	465370		Technical replicate 4	0.828929	11430.9	3962.62	6246.58	4741.78	6952.72	5905.54	2722.7	5493.85	2588.98		Technical replicate 4	0.000227312	3.13463	1.08665	1.71296	1.30031	1.9066	1.61944	0.746629	1.50655	0.709962
	MEAN	179.75	1.97871e+06	655486	1229676	922136	1220146	1.17887e+06	486552	940379	477044		MEAN	1	11008.1	3646.65	6841.03	5130.11	6788.02	6558.4	2706.83	5231.6	2653.93		MEAN	0.000274224	3.01869	1	1.87598	1.4068	1.86144	1.79847	0.742277	1.43463	0.727772
	SD	56.4882	61651	52384.9	87135.6	51731	111975	142041	41596.5	68669.7	47891.4		SD	0.31426	342.982	291.432	484.76	287.794	622.946	790.214	231.413	382.029	266.434		SD	8.61776e-05	0.0940539	0.0799177	0.132933	0.0789201	0.170827	0.216696	0.063459	0.104762	0.0730625
	Biological replicate 2	No Spike	VSV-G	B.1				BA.1					Biological replicate 2	No Spike	VSV-G	B.1				BA.1					Biological replicate 2	No Spike	VSV-G	B.1				BA.1
				WT	H655Y	N679K	H655Y+N679K	WT	Y655H	K679N	Y655H+K679N					WT	H655Y	N679K	H655Y+N679K	WT	Y655H	K679N	Y655H+K679N					WT	H655Y	N679K	H655Y+N679K	WT	Y655H	K679N	Y655H+K679N
	Technical replicate 1	138	1987014	701874	1017535	1090433	1172266	1141459	513150	939221	458986		Technical replicate 1	0.886035	12757.7	4506.41	6533.13	7001.17	7526.59	7328.79	3294.7	6030.31	2946.94		Technical replicate 1	0.00019148	2.75705	0.973873	1.41186	1.51301	1.62656	1.58381	0.712012	1.3032	0.636858
	Technical replicate 2	164	1985437	813172	1017704	929016	1125387	1264751	522709	1002019	504340		Technical replicate 2	1.05297	12747.6	5221.01	6534.22	5964.79	7225.6	8120.39	3356.08	6433.51	3238.14		Technical replicate 2	0.000227555	2.75486	1.1283	1.4121	1.28904	1.56151	1.75488	0.725276	1.39033	0.699788
	Technical replicate 3	178	1970417	597413	1060883	913279	1191768	1341228	471200	982831	534316		Technical replicate 3	1.14286	12651.2	3835.72	6811.45	5863.75	7651.8	8611.42	3025.36	6310.31	3430.6		Technical replicate 3	0.000246981	2.73402	0.82893	1.47201	1.2672	1.65362	1.861	0.653805	1.36371	0.741381
	Technical replicate 4	143	2170578	770356	1231792	975699	1198620	1247433	492584	935197	471439		Technical replicate 4	0.918138	13936.3	4946.11	7908.78	6264.52	7695.79	8009.2	3162.66	6004.48	3026.9		Technical replicate 4	0.000198417	3.01175	1.06889	1.70915	1.35381	1.66312	1.73085	0.683476	1.29762	0.654137
	MEAN	155.75	2.02836e+06	720704	1.08198e+06	977107	1.17201e+06	1.24872e+06	499911	964817	492270		MEAN	1	13023.2	4627.31	6946.89	6273.56	7524.95	8017.45	3209.7	6194.65	3160.64		MEAN	0.000216108	2.81442	1	1.50128	1.35577	1.6262	1.73264	0.693642	1.33872	0.683041
	SD	18.6257	95105.6	94111.4	101937	80065.6	33026.5	82302.9	22898.5	32868.4	33937.7		SD	0.119587	610.63	604.247	654.489	514.065	212.048	528.43	147.021	211.033	217.899		SD	2.58438e-05	0.131962	0.130583	0.141441	0.111094	0.0458253	0.114198	0.0317724	0.045606	0.0470897
	Biological replicate 3	No Spike	VSV-G	B.1				BA.1					Biological replicate 3	No Spike	VSV-G	B.1				BA.1					Biological replicate 3	No Spike	VSV-G	B.1				BA.1
				WT	H655Y	N679K	H655Y+N679K	WT	Y655H	K679N	Y655H+K679N					WT	H655Y	N679K	H655Y+N679K	WT	Y655H	K679N	Y655H+K679N					WT	H655Y	N679K	H655Y+N679K	WT	Y655H	K679N	Y655H+K679N
	Technical replicate 1	145	2326009	675585	1272173	795486	1269722	1062008	457609	1031153	530242		Technical replicate 1	0.960265	15404	4474.07	8424.99	5268.12	8408.75	7033.17	3030.52	6828.83	3511.54		Technical replicate 1	0.00019342	3.10274	0.901184	1.69699	1.06112	1.69372	1.41665	0.610419	1.37549	0.707307
	Technical replicate 2	156	2038614	782159	1233774	832040	1261004	1050202	462615	929867	491032		Technical replicate 2	1.03311	13500.8	5179.86	8170.69	5510.2	8351.02	6954.98	3063.68	6158.06	3251.87		Technical replicate 2	0.000208093	2.71937	1.04335	1.64577	1.10988	1.68209	1.4009	0.617097	1.24038	0.655003
	Technical replicate 3	136	2014162	773214	1014630	936472	1033289	961143	551420	919560	499986		Technical replicate 3	0.900662	13338.8	5120.62	6719.4	6201.8	6842.97	6365.19	3651.79	6089.8	3311.17		Technical replicate 3	0.000181415	2.68675	1.03141	1.35345	1.24919	1.37834	1.2821	0.735557	1.22663	0.666947
	Technical replicate 4	167	1880803	767696	1194046	852527	1285977	930810	519328	888512	448589		Technical replicate 4	1.10596	12455.6	5084.08	7907.59	5645.87	8516.4	6164.3	3439.26	5884.19	2970.79		Technical replicate 4	0.000222767	2.50886	1.02405	1.59278	1.13721	1.71541	1.24164	0.692748	1.18521	0.598387
	MEAN	151	2064897	749664	1.17866e+06	854131	1212498	1.00104e+06	497743	942273	492462		MEAN	1	13674.8	4964.66	7805.67	5656.5	8029.79	6629.41	3296.31	6240.22	3261.34		MEAN	0.000201424	2.75443	1	1.57225	1.13935	1.61739	1.33532	0.663955	1.25693	0.656911
	SD	13.4412	187381	49743.9	113908	59749.1	119920	64956.5	45430.7	61805.3	33718.6		SD	0.0890148	1240.93	329.43	754.355	395.689	794.172	430.175	300.866	409.307	223.302		SD	1.79297e-05	0.249953	0.066355	0.151945	0.0797012	0.159965	0.0866475	0.0606015	0.0824441	0.0449783
	Biological replicate 4	No Spike	VSV-G	B.1				BA.1					Biological replicate 4	No Spike	VSV-G	B.1				BA.1					Biological replicate 4	No Spike	VSV-G	B.1				BA.1
				WT	H655Y	N679K	H655Y+N679K	WT	Y655H	K679N	Y655H+K679N					WT	H655Y	N679K	H655Y+N679K	WT	Y655H	K679N	Y655H+K679N					WT	H655Y	N679K	H655Y+N679K	WT	Y655H	K679N	Y655H+K679N
	Technical replicate 1	134	1401701	776248	1336960	1029343	1387690	1070066	571277	991868	631470		Technical replicate 1	0.888889	9298.18	5149.24	8868.72	6828.15	9205.24	7098.28	3789.57	6579.56	4188.86		Technical replicate 1	0.000165889	1.73528	0.960978	1.65513	1.2743	1.71793	1.32472	0.707229	1.22791	0.781746
	Technical replicate 2	147	1874111	868594	1296676	1034537	1177448	1167504	514284	915224	574337		Technical replicate 2	0.975124	12431.9	5761.82	8601.5	6862.6	7810.6	7744.64	3411.5	6071.14	3809.86		Technical replicate 2	0.000181983	2.32011	1.0753	1.60526	1.28073	1.45766	1.44534	0.636673	1.13303	0.711017
	Technical replicate 3	167	2048148	734378	1314718	1153116	1180854	1270615	532675	1050271	573816		Technical replicate 3	1.10779	13586.4	4871.5	8721.18	7649.19	7833.19	8428.62	3533.5	6966.97	3806.41		Technical replicate 3	0.000206742	2.53556	0.909144	1.62759	1.42753	1.46187	1.57299	0.65944	1.30021	0.710372
	Technical replicate 4	155	1861221	851854	1400335	1085081	1356299	1170441	406909	1077968	614686		Technical replicate 4	1.02819	12346.4	5650.77	9289.12	7197.88	8997.01	7764.12	2699.23	7150.7	4077.52		Technical replicate 4	0.000191887	2.30415	1.05458	1.73358	1.34331	1.67907	1.44898	0.503745	1.3345	0.760968
	MEAN	150.75	1.7963e+06	807768	1.33717e+06	1.07552e+06	1.27557e+06	1.16966e+06	506286	1.00883e+06	598577		MEAN	1	11915.7	5358.33	8870.13	7134.46	8461.51	7758.92	3358.45	6692.09	3970.66		MEAN	0.000186625	2.22377	1	1.65539	1.33147	1.57913	1.44801	0.626771	1.24891	0.741026
	SD	13.8654	276529	63306.1	45216.9	57516.6	112082	81886.4	70379.8	71988.9	29109.8		SD	0.0919763	1834.36	419.941	299.947	381.536	743.496	543.193	466.865	477.538	193.1		SD	1.71651e-05	0.342337	0.0783716	0.0559776	0.0712043	0.138755	0.101374	0.0871287	0.0891207	0.0360373
	Biological replicate 5	No Spike	VSV-G	B.1				BA.1					Biological replicate 5	No Spike	VSV-G	B.1				BA.1					Biological replicate 5	No Spike	VSV-G	B.1				BA.1
				WT	H655Y	N679K	H655Y+N679K	WT	Y655H	K679N	Y655H+K679N					WT	H655Y	N679K	H655Y+N679K	WT	Y655H	K679N	Y655H+K679N					WT	H655Y	N679K	H655Y+N679K	WT	Y655H	K679N	Y655H+K679N
	Technical replicate 1	177	2002507	833622	1364667	946932	1405012	1355431	636249	1071893	553954		Technical replicate 1	1.05514	11937.4	4969.43	8135.12	5644.9	8375.63	8080.07	3792.84	6389.82	3302.26		Technical replicate 1	0.000209437	2.36948	0.98639	1.61475	1.12046	1.66249	1.60382	0.752846	1.26833	0.65547
	Technical replicate 2	133	2209720	853109	1247982	1025453	1343262	1256863	537844	992933	518538		Technical replicate 2	0.792846	13172.7	5085.6	7439.54	6112.98	8007.52	7492.48	3206.22	5919.12	3091.14		Technical replicate 2	0.000157373	2.61467	1.00945	1.47668	1.21338	1.58942	1.48719	0.636408	1.1749	0.613564
	Technical replicate 3	156	1707563	858109	1457811	1171646	1101857	1337850	549698	1061087	508210		Technical replicate 3	0.929955	10179.2	5115.4	8690.38	6984.48	6568.45	7975.26	3276.89	6325.41	3029.57		Technical replicate 3	0.000184588	2.02049	1.01536	1.72497	1.38636	1.30378	1.58302	0.650434	1.25554	0.601343
	Technical replicate 4	205	1942586	835658	1288791	1151619	1370023	1372081	517089	986729	611407		Technical replicate 4	1.22206	11580.2	4981.57	7682.81	6865.09	8167.05	8179.32	3082.5	5882.14	3644.75		Technical replicate 4	0.000242568	2.29858	0.988799	1.52497	1.36266	1.62109	1.62353	0.611849	1.16755	0.723452
	MEAN	167.75	1965594	845124	1.33981e+06	1.07391e+06	1.30504e+06	1.33056e+06	560220	1.02816e+06	548027		MEAN	1	11717.4	5038	7986.96	6401.86	7779.66	7931.78	3339.61	6129.12	3266.93		MEAN	0.000198491	2.3258	1	1.58534	1.27072	1.5442	1.57439	0.662885	1.21658	0.648457
	SD	30.6526	206615	12305.4	92335.3	106556	137794	51078.2	52447.1	44550.5	46573.1		SD	0.182728	1231.68	73.3558	550.434	635.207	821.424	304.49	312.65	265.577	277.634		SD	3.627e-05	0.244479	0.0145605	0.109256	0.126083	0.163046	0.0604387	0.0620584	0.0527147	0.0551079
	Biological replicate 6	No Spike	VSV-G	B.1				BA.1					Biological replicate 6	No Spike	VSV-G	B.1				BA.1					Biological replicate 6	No Spike	VSV-G	B.1				BA.1
				WT	H655Y	N679K	H655Y+N679K	WT	Y655H	K679N	Y655H+K679N					WT	H655Y	N679K	H655Y+N679K	WT	Y655H	K679N	Y655H+K679N					WT	H655Y	N679K	H655Y+N679K	WT	Y655H	K679N	Y655H+K679N
	Technical replicate 1	159	1683030	907386	1199268	1197709	1325267	1320725	722621	1058935	623789		Technical replicate 1	1.08904	11527.6	6214.97	8214.16	8203.49	9077.17	9046.06	4949.46	7252.98	4272.53		Technical replicate 1	0.000185884	1.9676	1.06081	1.40204	1.40022	1.54935	1.54404	0.844804	1.23798	0.729261
	Technical replicate 2	161	2217274	906465	958661	1173445	1332982	1397255	688208	1089354	803777		Technical replicate 2	1.10274	15186.8	6208.66	6566.17	8037.29	9130.01	9570.24	4713.75	7461.33	5505.32		Technical replicate 2	0.000188222	2.59218	1.05973	1.12075	1.37185	1.55837	1.63351	0.804572	1.27355	0.939682
	Technical replicate 3	139	2139248	807735	1265895	1047378	1240638	1241061	676272	1194262	757628		Technical replicate 3	0.952055	14652.4	5532.43	8670.51	7173.82	8497.52	8500.42	4632	8179.88	5189.23		Technical replicate 3	0.000162503	2.50096	0.944309	1.47994	1.22447	1.45041	1.4509	0.790618	1.39619	0.88573
	Technical replicate 4	125	1891720	799899	1124852	986128	1032413	1140877	729358	1037738	843853		Technical replicate 4	0.856164	12957	5478.76	7704.47	6754.3	7071.32	7814.23	4995.6	7107.79	5779.82		Technical replicate 4	0.000146135	2.21158	0.935148	1.31505	1.15287	1.20698	1.33378	0.85268	1.2132	0.986534
	MEAN	146	1982818	855371	1137169	1101165	1232825	1.27498e+06	704115	1.09507e+06	757262		MEAN	1	13580.9	5858.71	7788.83	7542.23	8444.01	8732.74	4822.7	7500.49	5186.72		MEAN	0.000170686	2.31808	1	1.32944	1.28735	1.44127	1.49056	0.823169	1.28023	0.885302
	SD	17.1659	243318	59616.8	132216	101113	140004	109815	25871.1	69436.8	95702.4		SD	0.117574	1666.56	408.334	905.591	692.557	958.928	752.156	177.2	475.595	655.496		SD	2.00683e-05	0.28446	0.069697	0.154572	0.11821	0.163676	0.128383	0.0302455	0.0811774	0.111884
																									Data shown in graph
													Average	No Spike	VSV-G	B.1				BA.1					Average	No Spike	VSV-G	B.1				BA.1
																WT	H655Y	N679K	H655Y+N679K	WT	Y655H	K679N	Y655H+K679N					WT	H655Y	N679K	H655Y+N679K	WT	Y655H	K679N	Y655H+K679N
													Biological replicate 1	1	11008.1	3646.65	6841.03	5130.11	6788.02	6558.4	2706.83	5231.6	2653.93		Biological replicate 1	0.000274224	3.01869	1	1.87598	1.4068	1.86144	1.79847	0.742277	1.43463	0.727772
													Biological replicate 2	1	13023.2	4627.31	6946.89	6273.56	7524.95	8017.45	3209.7	6194.65	3160.64		Biological replicate 2	0.000216108	2.81442	1	1.50128	1.35577	1.6262	1.73264	0.693642	1.33872	0.683041
													Biological replicate 3	1	13674.8	4964.66	7805.67	5656.5	8029.79	6629.41	3296.31	6240.22	3261.34		Biological replicate 3	0.000201424	2.75443	1	1.57225	1.13935	1.61739	1.33532	0.663955	1.25693	0.656911
													Biological replicate 4	1	11915.7	5358.33	8870.13	7134.46	8461.51	7758.92	3358.45	6692.09	3970.66		Biological replicate 4	0.000186625	2.22377	1	1.65539	1.33147	1.57913	1.44801	0.626771	1.24891	0.741026
													Biological replicate 5	1	11717.4	5038	7986.96	6401.86	7779.66	7931.78	3339.61	6129.12	3266.93		Biological replicate 5	0.000198491	2.3258	1	1.58534	1.27072	1.5442	1.57439	0.662885	1.21658	0.648457
													Biological replicate 6	1	13580.9	5858.71	7788.83	7542.23	8444.01	8732.74	4822.7	7500.49	5186.72		Biological replicate 6	0.000170686	2.31808	1	1.32944	1.28735	1.44127	1.49056	0.823169	1.28023	0.885302
													MEAN	1	12486.7	4915.61	7706.59	6356.45	7837.99	7604.78	3455.6	6331.36	3583.37		MEAN	0.000207926	2.57587	1	1.58661	1.29858	1.61161	1.56323	0.702117	1.296	0.723751
													SD	4.96507e-17	1095.53	747.822	745.029	896.007	631.928	850.826	712.511	744.9	890.745		SD	3.58725e-05	0.327974	1.21619e-16	0.180048	0.091999	0.13948	0.175876	0.0707257	0.0791742	0.0874154
													SEM	2.02698e-17	447.247	305.297	304.157	365.793	257.983	347.348	290.882	304.104	363.645		SEM	1.46449e-05	0.133895	4.96507e-17	0.0735043	0.0375584	0.0569425	0.071801	0.0288736	0.0323227	0.0356872
	Calu-3
	Raw data (counts per second)												Fold over Background												Fold of B.1 WT
	Biological replicate 1	No Spike	VSV-G	B.1				BA.1					Biological replicate 1	No Spike	VSV-G	B.1				BA.1					Biological replicate 1	No Spike	VSV-G	B.1				BA.1
				WT	H655Y	N679K	H655Y+N679K	WT	Y655H	K679N	Y655H+K679N					WT	H655Y	N679K	H655Y+N679K	WT	Y655H	K679N	Y655H+K679N					WT	H655Y	N679K	H655Y+N679K	WT	Y655H	K679N	Y655H+K679N
	Technical replicate 1	93	848899	46386	12719	14720	34686	20074	13406	36749	24960		Technical replicate 1	0.958763	8751.54	478.206	131.124	151.753	357.588	206.948	138.206	378.856	257.32		Technical replicate 1	0.00181788	16.5935	0.906711	0.248619	0.287733	0.67801	0.392388	0.262048	0.718336	0.487895
	Technical replicate 2	83	727574	47404	10586	24130	35357	18609	36241	48335	28932		Technical replicate 2	0.85567	7500.76	488.701	109.134	248.763	364.505	191.845	373.619	498.299	298.268		Technical replicate 2	0.00162241	14.222	0.92661	0.206926	0.471671	0.691127	0.363752	0.708406	0.944809	0.565537
	Technical replicate 3	100	724415	73393	13663	32342	27558	7895	38050	30421	25683		Technical replicate 3	1.03093	7468.2	756.629	140.856	333.423	284.103	81.3918	392.268	313.619	264.773		Technical replicate 3	0.00195471	14.1602	1.43462	0.267072	0.632192	0.538679	0.154324	0.743767	0.594642	0.502028
	Technical replicate 4	112	819502	37451	21666	16202	22328	20224	25798	47510	25142		Technical replicate 4	1.15464	8448.47	386.093	223.361	167.031	230.186	208.495	265.959	489.794	259.196		Technical replicate 4	0.00218927	16.0189	0.732058	0.423507	0.316702	0.436448	0.39532	0.504276	0.928682	0.491453
	MEAN	97	780098	51158.5	14658.5	21848.5	29982.2	16700.5	28373.8	40753.8	26179.2		MEAN	1	8042.24	527.407	151.119	225.242	309.095	172.17	292.513	420.142	269.889		MEAN	0.00189607	15.2486	1	0.286531	0.427075	0.586066	0.326446	0.554624	0.796617	0.511728
	SD	12.1929	63628.1	15482.7	4845.72	8124.39	6204.24	5915.37	11345.9	8678.06	1860.68		SD	0.1257	655.96	159.615	49.9559	83.7566	63.9612	60.9832	116.969	89.4645	19.1822		SD	0.000238336	1.24375	0.302642	0.0947197	0.158808	0.121275	0.115628	0.22178	0.169631	0.0363708
	Biological replicate 2	No Spike	VSV-G	B.1				BA.1					Biological replicate 2	No Spike	VSV-G	B.1				BA.1					Biological replicate 2	No Spike	VSV-G	B.1				BA.1
				WT	H655Y	N679K	H655Y+N679K	WT	Y655H	K679N	Y655H+K679N					WT	H655Y	N679K	H655Y+N679K	WT	Y655H	K679N	Y655H+K679N					WT	H655Y	N679K	H655Y+N679K	WT	Y655H	K679N	Y655H+K679N
	Technical replicate 1	85	722478	77224	31153	30400	47359	13249	15059	48737	28665		Technical replicate 1	0.979827	8328.28	890.19	359.112	350.432	545.925	152.726	173.591	561.81	330.432		Technical replicate 1	0.00153634	13.0585	1.39579	0.563078	0.549468	0.855995	0.23947	0.272185	0.880902	0.518108
	Technical replicate 2	75	813382	52722	20608	16628	31987	12708	32343	42793	41326		Technical replicate 2	0.864553	9376.16	607.746	237.556	191.677	368.726	146.49	372.83	493.291	476.38		Technical replicate 2	0.0013556	14.7016	0.952929	0.372481	0.300544	0.578152	0.229692	0.584587	0.773466	0.746951
	Technical replicate 3	110	797874	41731	16499	28688	28192	22835	16939	37193	21922		Technical replicate 3	1.26801	9197.39	481.049	190.19	330.697	324.98	263.228	195.262	428.738	252.703		Technical replicate 3	0.00198821	14.4213	0.754271	0.298213	0.518524	0.509559	0.412734	0.306166	0.672249	0.396231
	Technical replicate 4	77	774854	49628	37010	21128	35748	17261	35705	38091	30680		Technical replicate 4	0.887608	8932.03	572.081	426.628	243.55	412.081	198.974	411.585	439.089	353.66		Technical replicate 4	0.00139174	14.0052	0.897006	0.668941	0.38188	0.646131	0.311986	0.645354	0.68848	0.554529
	MEAN	86.75	777147	55326.2	26317.5	24211	35821.5	16513.2	25011.5	41703.5	30648.2		MEAN	1	8958.47	637.767	303.372	279.089	412.928	190.354	288.317	480.732	353.294		MEAN	0.00156797	14.0466	1	0.475678	0.437604	0.647459	0.29847	0.452073	0.753774	0.553955
	SD	16.0909	39734.7	15314.4	9428.91	6464.11	8287.18	4678.28	10524.9	5293.14	8043.55		SD	0.185486	458.037	176.535	108.691	74.5142	95.5294	53.9283	121.324	61.016	92.721		SD	0.000290836	0.718189	0.276802	0.170424	0.116836	0.149787	0.0845581	0.190233	0.0956714	0.145384
	Biological replicate 3	No Spike	VSV-G	B.1				BA.1					Biological replicate 3	No Spike	VSV-G	B.1				BA.1					Biological replicate 3	No Spike	VSV-G	B.1				BA.1
				WT	H655Y	N679K	H655Y+N679K	WT	Y655H	K679N	Y655H+K679N					WT	H655Y	N679K	H655Y+N679K	WT	Y655H	K679N	Y655H+K679N					WT	H655Y	N679K	H655Y+N679K	WT	Y655H	K679N	Y655H+K679N
	Technical replicate 1	98	785840	52420	22819	13733	19514	8848	32872	42397	12643		Technical replicate 1	1.00513	8059.9	537.641	234.041	140.851	200.144	90.7487	337.149	434.841	129.672		Technical replicate 1	0.00194923	15.6304	1.04264	0.453872	0.273151	0.388136	0.175988	0.653828	0.843281	0.251471
	Technical replicate 2	95	760610	50501	17525	17158	31916	21626	20119	43196	24065		Technical replicate 2	0.974359	7801.13	517.959	179.744	175.979	327.344	221.805	206.349	443.036	246.821		Technical replicate 2	0.00188956	15.1286	1.00447	0.348574	0.341274	0.634813	0.430143	0.400169	0.859173	0.478655
	Technical replicate 3	104	734898	55218	38485	18666	22606	20698	34480	45128	28134		Technical replicate 3	1.06667	7537.42	566.338	394.718	191.446	231.856	212.287	353.641	462.851	288.554		Technical replicate 3	0.00206857	14.6172	1.09829	0.765471	0.371269	0.449636	0.411685	0.685811	0.897601	0.559588
	Technical replicate 4	93	804644	42966	23257	16996	27176	9442	27166	52363	46529		Technical replicate 4	0.953846	8252.76	440.677	238.533	174.318	278.728	96.841	278.626	537.056	477.221		Technical replicate 4	0.00184978	16.0045	0.854598	0.462584	0.338052	0.540534	0.187802	0.540335	1.04151	0.925467
	MEAN	97.5	771498	50276.2	25521.5	16638.2	25303	15153.5	28659.2	45771	27842.8		MEAN	1	7912.8	515.654	261.759	170.649	259.518	155.421	293.941	469.446	285.567		MEAN	0.00193929	15.3452	1	0.507625	0.330937	0.503279	0.301405	0.570036	0.91039	0.553795
	SD	4.79583	30345	5244.26	9026.4	2077.69	5416.83	6952.58	6501.13	4541.75	14077.9		SD	0.049188	311.231	53.7873	92.5785	21.3096	55.5573	71.3086	66.6783	46.582	144.389		SD	9.53896e-05	0.603565	0.104309	0.179536	0.0413255	0.107741	0.138288	0.129308	0.0903358	0.280012
	Biological replicate 4	No Spike	VSV-G	B.1				BA.1					Biological replicate 4	No Spike	VSV-G	B.1				BA.1					Biological replicate 4	No Spike	VSV-G	B.1				BA.1
				WT	H655Y	N679K	H655Y+N679K	WT	Y655H	K679N	Y655H+K679N					WT	H655Y	N679K	H655Y+N679K	WT	Y655H	K679N	Y655H+K679N					WT	H655Y	N679K	H655Y+N679K	WT	Y655H	K679N	Y655H+K679N
	Technical replicate 1	84	832174	65909	36853	39482	65614	32186	30867	77653	39958		Technical replicate 1	0.933333	9246.38	732.322	409.478	438.689	729.044	357.622	342.967	862.811	443.978		Technical replicate 1	0.00114273	11.3209	0.896623	0.501347	0.537112	0.89261	0.437857	0.419913	1.05639	0.543587
	Technical replicate 2	97	690637	61290	22531	37795	43353	16797	38016	34079	35176		Technical replicate 2	1.07778	7673.74	681	250.344	419.944	481.7	186.633	422.4	378.656	390.844		Technical replicate 2	0.00131958	9.3954	0.833787	0.306511	0.514162	0.589773	0.228506	0.517168	0.463609	0.478533
	Technical replicate 3	84	725446	96621	53425	26575	37089	19283	37450	56324	25264		Technical replicate 3	0.933333	8060.51	1073.57	593.611	295.278	412.1	214.256	416.111	625.822	280.711		Technical replicate 3	0.00114273	9.86894	1.31443	0.726792	0.361525	0.504557	0.262325	0.509468	0.76623	0.34369
	Technical replicate 4	95	641022	70212	58988	39405	40633	23710	39796	31320	22602		Technical replicate 4	1.05556	7122.47	780.133	655.422	437.833	451.478	263.444	442.178	348	251.133		Technical replicate 4	0.00129238	8.72044	0.955161	0.80247	0.536064	0.55277	0.32255	0.541383	0.426076	0.307477
	MEAN	90	722320	73508	42949.2	35814.2	46672.2	22994	36532.2	49844	30750		MEAN	1	8025.77	816.756	477.214	397.936	518.581	255.489	405.914	553.822	341.667		MEAN	0.00122436	9.82641	1	0.58428	0.487216	0.634927	0.312809	0.496983	0.678076	0.418322
	SD	6.97615	81016.2	15833.5	16543.4	6208.41	12885.6	6762.15	3906.87	21656.4	8182.56		SD	0.0775128	900.179	175.928	183.816	68.9823	143.174	75.135	43.4097	240.627	90.9173		SD	9.49033e-05	1.10214	0.215398	0.225056	0.0844589	0.175296	0.091992	0.0531489	0.294613	0.111315
	Biological replicate 5	No Spike	VSV-G	B.1				BA.1					Biological replicate 5	No Spike	VSV-G	B.1				BA.1					Biological replicate 5	No Spike	VSV-G	B.1				BA.1
				WT	H655Y	N679K	H655Y+N679K	WT	Y655H	K679N	Y655H+K679N					WT	H655Y	N679K	H655Y+N679K	WT	Y655H	K679N	Y655H+K679N					WT	H655Y	N679K	H655Y+N679K	WT	Y655H	K679N	Y655H+K679N
	Technical replicate 1	74	760730	68559	36114	41418	39912	26640	28590	85511	37896		Technical replicate 1	0.939683	9660.06	870.59	458.59	525.943	506.819	338.286	363.048	1085.85	481.219		Technical replicate 1	0.000934093	9.6026	0.865412	0.455863	0.522814	0.503804	0.336273	0.360888	1.07939	0.478357
	Technical replicate 2	83	883666	66636	27113	22191	19837	33192	30508	57849	43884		Technical replicate 2	1.05397	11221.2	846.171	344.292	281.79	251.898	421.486	387.403	734.59	557.257		Technical replicate 2	0.0010477	11.1544	0.841138	0.342244	0.280114	0.2504	0.418978	0.385099	0.730221	0.553942
	Technical replicate 3	80	795497	74714	20446	20478	40557	22150	30585	53722	37995		Technical replicate 3	1.01587	10101.5	948.749	259.632	260.038	515.01	281.27	388.381	682.184	482.476		Technical replicate 3	0.00100983	10.0415	0.943106	0.258087	0.258491	0.511946	0.279597	0.386071	0.678126	0.479606
	Technical replicate 4	78	750284	106976	25262	36892	72631	17211	30946	69340	37983		Technical replicate 4	0.990476	9527.42	1358.43	320.787	468.47	922.298	218.552	392.965	880.508	482.324		Technical replicate 4	0.000984584	9.47074	1.35034	0.318879	0.465683	0.916812	0.217252	0.390628	0.87527	0.479455
	MEAN	78.75	797544	79221.2	27233.8	30244.8	43234.2	24798.2	30157.2	66605.5	39439.5		MEAN	1	10127.5	1005.98	345.825	384.06	549.006	314.898	382.949	845.784	500.819		MEAN	0.000994051	10.0673	1	0.343768	0.381776	0.545741	0.313025	0.380671	0.840753	0.49784
	SD	3.77492	60580.4	18821.2	6553.24	10476.6	21831.2	6792.81	1062.14	14230.9	2963.33		SD	0.0479355	769.275	238.999	83.2157	133.037	277.222	86.2579	13.4874	180.71	37.6296		SD	4.76503e-05	0.764699	0.237578	0.0827207	0.132245	0.275573	0.0857448	0.0134072	0.179635	0.0374057
	Biological replicate 6	No Spike	VSV-G	B.1				BA.1					Biological replicate 6	No Spike	VSV-G	B.1				BA.1					Biological replicate 6	No Spike	VSV-G	B.1				BA.1
				WT	H655Y	N679K	H655Y+N679K	WT	Y655H	K679N	Y655H+K679N					WT	H655Y	N679K	H655Y+N679K	WT	Y655H	K679N	Y655H+K679N					WT	H655Y	N679K	H655Y+N679K	WT	Y655H	K679N	Y655H+K679N
	Technical replicate 1	70	789390	75705	22167	14273	29372	26455	48973	51410	19219		Technical replicate 1	0.802292	9047.45	867.679	254.063	163.587	336.642	303.209	561.295	589.226	220.275		Technical replicate 1	0.000869943	9.81035	0.940844	0.275486	0.177381	0.365028	0.328776	0.608625	0.638911	0.238849
	Technical replicate 2	90	777979	78538	26654	37561	26823	34492	44819	72464	63836		Technical replicate 2	1.03152	8916.66	900.149	305.49	430.499	307.427	395.324	513.685	830.533	731.645		Technical replicate 2	0.0011185	9.66854	0.976052	0.33125	0.466799	0.33335	0.428658	0.557	0.900565	0.793339
	Technical replicate 3	92	837961	67959	17529	18901	33578	11452	39282	48630	28254		Technical replicate 3	1.05444	9604.14	778.9	200.905	216.63	384.848	131.255	450.223	557.364	323.828		Technical replicate 3	0.00114335	10.414	0.844578	0.217846	0.234897	0.417299	0.142323	0.488187	0.604362	0.351134
	Technical replicate 4	97	752335	99658	40083	23561	49362	30469	48452	60285	60621		Technical replicate 4	1.11175	8622.75	1142.21	459.404	270.04	565.754	349.215	555.324	690.946	694.797		Technical replicate 4	0.00120549	9.34984	1.23853	0.498142	0.292811	0.613459	0.378662	0.60215	0.749208	0.753383
	MEAN	87.25	789416	80465	26608.2	23574	34783.8	25717	45381.5	58197.2	42982.5		MEAN	1	9047.75	922.235	304.966	270.189	398.668	294.751	520.132	667.017	492.636		MEAN	0.00108432	9.81068	1	0.330681	0.292972	0.432284	0.319605	0.563991	0.723262	0.534176
	SD	11.8708	35881.4	13554.1	9725.03	10066.1	10110.1	10060.1	4466.44	10731.5	22565.6		SD	0.136055	411.248	155.348	111.462	115.371	115.875	115.302	51.1912	122.998	258.631		SD	0.000147528	0.445925	0.168447	0.12086	0.1251	0.125645	0.125025	0.0555078	0.133369	0.28044
																									Data shown in graph
													Average	No Spike	VSV-G	B.1				BA.1					Average	No Spike	VSV-G	B.1				BA.1
																WT	H655Y	N679K	H655Y+N679K	WT	Y655H	K679N	Y655H+K679N					WT	H655Y	N679K	H655Y+N679K	WT	Y655H	K679N	Y655H+K679N
													Biological replicate 1	1	8042.24	527.407	151.119	225.242	309.095	172.17	292.513	420.142	269.889		Biological replicate 1	0.00189607	15.2486	1	0.286531	0.427075	0.586066	0.326446	0.554624	0.796617	0.511728
													Biological replicate 2	1	8958.47	637.767	303.372	279.089	412.928	190.354	288.317	480.732	353.294		Biological replicate 2	0.00156797	14.0466	1	0.475678	0.437604	0.647459	0.29847	0.452073	0.753774	0.553955
													Biological replicate 3	1	7912.8	515.654	261.759	170.649	259.518	155.421	293.941	469.446	285.567		Biological replicate 3	0.00193929	15.3452	1	0.507625	0.330937	0.503279	0.301405	0.570036	0.91039	0.553795
													Biological replicate 4	1	8025.77	816.756	477.214	397.936	518.581	255.489	405.914	553.822	341.667		Biological replicate 4	0.00122436	9.82641	1	0.58428	0.487216	0.634927	0.312809	0.496983	0.678076	0.418322
													Biological replicate 5	1	10127.5	1005.98	345.825	384.06	549.006	314.898	382.949	845.784	500.819		Biological replicate 5	0.000994051	10.0673	1	0.343768	0.381776	0.545741	0.313025	0.380671	0.840753	0.49784
													Biological replicate 6	1	9047.75	922.235	304.966	270.189	398.668	294.751	520.132	667.017	492.636		Biological replicate 6	0.00108432	9.81068	1	0.330681	0.292972	0.432284	0.319605	0.563991	0.723262	0.534176
													MEAN	1	8685.76	737.634	307.376	287.861	407.966	230.514	363.961	572.824	373.979		MEAN	0.00145101	12.3908	1	0.421427	0.39293	0.558293	0.31196	0.503063	0.783812	0.511636
													SD	8.59975e-17	863.865	207.747	106.623	88.7918	113.182	67.1218	91.9125	158.884	100.291		SD	0.00041105	2.76655	4.96507e-17	0.117777	0.0721257	0.0820452	0.0106163	0.0754623	0.0838773	0.0509397
													SEM	3.51083e-17	352.672	84.8122	43.5287	36.2491	46.2065	27.4023	37.5231	64.8641	40.9436		SEM	0.000167811	1.12944	2.02698e-17	0.0480822	0.0294452	0.0334948	0.0043341	0.0308073	0.0342428	0.020796

## Sheet: Fig. 4 C
	Vero
	Raw data (counts per second)												Fold over Background												Fold of B.1 WT
	Biological replicate 1	No Spike	VSV-G	B.1				BA.1					Biological replicate 1	No Spike	VSV-G	B.1				BA.1					Biological replicate 1	No Spike	VSV-G	B.1				BA.1
				WT	H655Y	N969K	H655Y+N969K	WT	Y655H	K969N	Y655H+K969N					WT	H655Y	N969K	H655Y+N969K	WT	Y655H	K969N	Y655H+K969N					WT	H655Y	N969K	H655Y+N969K	WT	Y655H	K969N	Y655H+K969N
	Technical replicate 1	403	1019471	770520	1103659	761450	1112649	1243341	532155	1240787	351124		Technical replicate 1	1.30738	3307.29	2499.66	3580.4	2470.24	3609.57	4033.55	1726.37	4025.26	1139.09		Technical replicate 1	0.000531113	1.34356	1.01547	1.45451	1.00351	1.46636	1.6386	0.701327	1.63523	0.462746
	Technical replicate 2	286	1080564	736578	1060512	639142	991046	972150	445916	1050893	329874		Technical replicate 2	0.927818	3505.48	2389.55	3440.43	2073.45	3215.07	3153.77	1446.61	3409.22	1070.15		Technical replicate 2	0.000376919	1.42407	0.970735	1.39765	0.842325	1.3061	1.2812	0.587672	1.38497	0.434741
	Technical replicate 3	275	989391	761168	999359	674021	904132	1131562	467799	1171729	315680		Technical replicate 3	0.892133	3209.7	2469.32	3242.04	2186.61	2933.11	3670.92	1517.6	3801.23	1024.1		Technical replicate 3	0.000362422	1.30392	1.00314	1.31705	0.888292	1.19155	1.49128	0.616512	1.54422	0.416034
	Technical replicate 4	269	1116479	766868	1119747	679826	1034873	1076465	640168	1221321	340368		Technical replicate 4	0.872668	3621.99	2487.81	3632.59	2205.44	3357.25	3492.18	2076.78	3962.11	1104.19		Technical replicate 4	0.000354515	1.47141	1.01065	1.47571	0.895942	1.36386	1.41867	0.843677	1.60958	0.448571
	MEAN	308.25	1.05148e+06	758784	1.07082e+06	688610	1010675	1.10588e+06	521510	1.17118e+06	334262		MEAN	1	3411.12	2461.58	3473.87	2233.93	3278.75	3587.61	1691.84	3799.46	1084.38		MEAN	0.000406242	1.38574	1	1.41123	0.907518	1.33197	1.45744	0.687297	1.5435	0.440523
	SD	63.5577	57591.6	15295.7	53805.8	51777.6	87026.7	112996	87163.4	85300.5	15123.4		SD	0.206189	186.834	49.6211	174.552	167.973	282.325	366.571	282.768	276.725	49.0623		SD	8.37626e-05	0.0758999	0.0201582	0.0709106	0.0682376	0.114692	0.148917	0.114873	0.112417	0.0199312
	Biological replicate 2	No Spike	VSV-G	B.1				BA.1					Biological replicate 2	No Spike	VSV-G	B.1				BA.1					Biological replicate 2	No Spike	VSV-G	B.1				BA.1
				WT	H655Y	N969K	H655Y+N969K	WT	Y655H	K969N	Y655H+K969N					WT	H655Y	N969K	H655Y+N969K	WT	Y655H	K969N	Y655H+K969N					WT	H655Y	N969K	H655Y+N969K	WT	Y655H	K969N	Y655H+K969N
	Technical replicate 1	284	1238974	770116	1061256	770530	1072191	1147170	488672	1420198	316757		Technical replicate 1	1.05871	4618.73	2870.89	3956.22	2872.43	3996.98	4276.5	1821.7	5294.31	1180.83		Technical replicate 1	0.000375006	1.636	1.0169	1.40133	1.01744	1.41577	1.51477	0.645264	1.87529	0.41826
	Technical replicate 2	270	1256144	781406	1077282	838815	954660	1321867	433571	1394290	389467		Technical replicate 2	1.00652	4682.74	2912.98	4015.96	3126.99	3558.84	4927.74	1616.29	5197.73	1451.88		Technical replicate 2	0.00035652	1.65867	1.0318	1.42249	1.10761	1.26058	1.74545	0.572507	1.84108	0.51427
	Technical replicate 3	266	1201266	742487	999706	700411	1273668	1294545	487180	1305865	403753		Technical replicate 3	0.991612	4478.16	2767.89	3726.77	2611.04	4748.06	4825.89	1816.14	4868.09	1505.14		Technical replicate 3	0.000351238	1.58621	0.980413	1.32006	0.924854	1.68181	1.70938	0.643294	1.72432	0.533134
	Technical replicate 4	253	1222259	735273	1148341	856143	1113165	1298036	468006	1263878	393266		Technical replicate 4	0.94315	4556.42	2741	4280.86	3191.59	4149.73	4838.9	1744.66	4711.57	1466.04		Technical replicate 4	0.000334073	1.61393	0.970887	1.51632	1.13049	1.46987	1.71399	0.617976	1.66888	0.519286
	MEAN	268.25	1.22966e+06	757320	1.07165e+06	791475	1103421	1.2654e+06	469357	1.34606e+06	375811		MEAN	1	4584.01	2823.19	3994.95	2950.51	4113.41	4717.26	1749.7	5017.92	1400.97		MEAN	0.000354209	1.6237	1	1.41505	1.0451	1.45701	1.6709	0.61976	1.7774	0.496237
	SD	12.7639	23446	21984.5	61093.4	71073.6	131889	79752.5	25646.3	73466.8	39830		SD	0.047582	87.4036	81.9554	227.748	264.953	491.665	297.307	95.6058	273.874	148.481		SD	1.6854e-05	0.0309592	0.0290294	0.0806704	0.0938488	0.174152	0.105309	0.0338645	0.0970088	0.0525934
	Biological replicate 3	No Spike	VSV-G	B.1				BA.1					Biological replicate 3	No Spike	VSV-G	B.1				BA.1					Biological replicate 3	No Spike	VSV-G	B.1				BA.1
				WT	H655Y	N969K	H655Y+N969K	WT	Y655H	K969N	Y655H+K969N					WT	H655Y	N969K	H655Y+N969K	WT	Y655H	K969N	Y655H+K969N					WT	H655Y	N969K	H655Y+N969K	WT	Y655H	K969N	Y655H+K969N
	Technical replicate 1	253	1174372	684536	959282	728218	1103492	1073222	401757	971424	384568		Technical replicate 1	0.982524	4560.67	2658.39	3725.37	2828.03	4285.41	4167.85	1560.22	3772.52	1493.47		Technical replicate 1	0.000366509	1.70126	0.991655	1.38967	1.05494	1.59858	1.55473	0.582007	1.40726	0.557106
	Technical replicate 2	236	1036336	737835	937911	657066	1103019	1141799	478848	933105	374663		Technical replicate 2	0.916505	4024.61	2865.38	3642.37	2551.71	4283.57	4434.17	1859.6	3623.71	1455		Technical replicate 2	0.000341882	1.50129	1.06887	1.35871	0.951861	1.59789	1.65407	0.693685	1.35175	0.542757
	Technical replicate 3	269	919139	693952	912868	789277	1305760	995926	426426	1054088	376764		Technical replicate 3	1.04466	3569.47	2694.96	3545.12	3065.15	5070.91	3867.67	1656.02	4093.55	1463.16		Technical replicate 3	0.000389688	1.33151	1.0053	1.32243	1.14339	1.89159	1.44275	0.617743	1.52701	0.5458
	Technical replicate 4	272	1078283	644862	1062818	722527	1103866	1038298	431626	1029569	398665		Technical replicate 4	1.05631	4187.51	2504.32	4127.45	2805.93	4286.86	4032.23	1676.22	3998.33	1548.21		Technical replicate 4	0.000394034	1.56206	0.934182	1.53965	1.04669	1.59912	1.50413	0.625276	1.49149	0.577527
	MEAN	257.5	1.05203e+06	690296	968220	724272	1.15403e+06	1.06231e+06	434664	997046	383665		MEAN	1	4085.56	2680.76	3760.08	2812.71	4481.69	4125.48	1688.02	3872.03	1489.96		MEAN	0.000373028	1.52403	1	1.40261	1.04922	1.6718	1.53892	0.629678	1.44437	0.555798
	SD	16.5831	105772	38169.6	65856.3	54039.8	101151	61700.8	32208.6	54943.8	10870.1		SD	0.0644005	410.765	148.231	255.753	209.863	392.82	239.615	125.082	213.374	42.2139		SD	2.40232e-05	0.153227	0.0552945	0.0954029	0.078285	0.146533	0.0893831	0.0466592	0.0795946	0.015747
	Biological replicate 4	No Spike	VSV-G	B.1				BA.1					Biological replicate 4	No Spike	VSV-G	B.1				BA.1					Biological replicate 4	No Spike	VSV-G	B.1				BA.1
				WT	H655Y	N969K	H655Y+N969K	WT	Y655H	K969N	Y655H+K969N					WT	H655Y	N969K	H655Y+N969K	WT	Y655H	K969N	Y655H+K969N					WT	H655Y	N969K	H655Y+N969K	WT	Y655H	K969N	Y655H+K969N
	Technical replicate 1	292	582352	691997	1313293	576034	1182611	1382222	503116	1196231	439396		Technical replicate 1	1.06182	2117.64	2516.35	4775.61	2094.67	4300.4	5026.26	1829.51	4349.93	1597.8		Technical replicate 1	0.000432843	0.863243	1.02577	1.94674	0.853877	1.75303	2.04892	0.745788	1.77322	0.651334
	Technical replicate 2	274	692440	705658	1264767	653298	1090176	1060921	470379	958293	427238		Technical replicate 2	0.996364	2517.96	2566.03	4599.15	2375.63	3964.28	3857.89	1710.47	3484.7	1553.59		Technical replicate 2	0.000406161	1.02643	1.04602	1.87481	0.968409	1.61601	1.57264	0.697261	1.42051	0.633311
	Technical replicate 3	264	683442	626023	1107656	556333	906085	1335421	426299	1177115	447588		Technical replicate 3	0.96	2485.24	2276.45	4027.84	2023.03	3294.85	4856.08	1550.18	4280.42	1627.59		Technical replicate 3	0.000391337	1.01309	0.927978	1.64192	0.824674	1.34312	1.97955	0.631919	1.74488	0.663477
	Technical replicate 4	270	665528	674761	937363	554428	979962	1482062	490124	1050551	470540		Technical replicate 4	0.981818	2420.1	2453.68	3408.59	2016.1	3563.5	5389.32	1782.27	3820.19	1711.05		Technical replicate 4	0.000400231	0.986538	1.00022	1.38949	0.82185	1.45264	2.19692	0.72653	1.55727	0.6975
	MEAN	275	655940	674610	1.15577e+06	585023	1.03971e+06	1.31516e+06	472480	1.09555e+06	446190		MEAN	1	2385.24	2453.13	4202.8	2127.36	3780.76	4782.39	1718.11	3983.81	1622.51		MEAN	0.000407643	0.972326	1	1.71324	0.867202	1.5412	1.94951	0.700375	1.62397	0.661405
	SD	12.0554	50318.1	34770.7	170010	46552.7	121646	180187	33600.5	112033	18259.4		SD	0.0438379	182.975	126.439	618.219	169.282	442.348	655.224	122.184	407.391	66.3977		SD	1.78702e-05	0.0745885	0.051542	0.252013	0.0690068	0.18032	0.267097	0.0498073	0.16607	0.0270666
	Biological replicate 5	No Spike	VSV-G	B.1				BA.1					Biological replicate 5	No Spike	VSV-G	B.1				BA.1					Biological replicate 5	No Spike	VSV-G	B.1				BA.1
				WT	H655Y	N969K	H655Y+N969K	WT	Y655H	K969N	Y655H+K969N					WT	H655Y	N969K	H655Y+N969K	WT	Y655H	K969N	Y655H+K969N					WT	H655Y	N969K	H655Y+N969K	WT	Y655H	K969N	Y655H+K969N
	Technical replicate 1	247	835296	624895	985498	614058	1185043	918564	530942	849761	430774		Technical replicate 1	0.959223	3243.87	2426.78	3827.18	2384.69	4602.11	3567.24	2061.91	3300.04	1672.91		Technical replicate 1	0.000367839	1.24394	0.930609	1.46763	0.91447	1.7648	1.36795	0.790692	1.26549	0.641519
	Technical replicate 2	289	769248	711374	1017964	534020	908495	947776	523212	930576	415429		Technical replicate 2	1.12233	2987.37	2762.62	3953.26	2073.86	3528.14	3680.68	2031.89	3613.89	1613.32		Technical replicate 2	0.000430386	1.14558	1.0594	1.51598	0.795276	1.35295	1.41145	0.77918	1.38584	0.618667
	Technical replicate 3	231	761402	653093	1126267	506623	1019040	816281	535463	796408	391810		Technical replicate 3	0.897087	2956.9	2536.28	4373.85	1967.47	3957.44	3170.02	2079.47	3092.85	1521.59		Technical replicate 3	0.000344011	1.1339	0.972602	1.67726	0.754476	1.51758	1.21563	0.797425	1.18603	0.583493
	Technical replicate 4	263	725209	696599	1141540	570980	1194668	882202	538033	715555	497565		Technical replicate 4	1.02136	2816.35	2705.24	4433.17	2217.4	4639.49	3426.03	2089.45	2778.85	1932.29		Technical replicate 4	0.000391666	1.08	1.03739	1.70001	0.850318	1.77913	1.3138	0.801252	1.06562	0.740986
	MEAN	257.5	772789	671490	1.06782e+06	556420	1.07681e+06	891206	531912	823075	433894		MEAN	1	3001.12	2607.73	4146.86	2160.86	4181.79	3460.99	2065.68	3196.41	1685.03		MEAN	0.000383475	1.15086	1	1.59022	0.828635	1.60361	1.32721	0.792137	1.22574	0.646166
	SD	24.7319	45873.7	39710.4	77702.9	46603.4	138169	56696.4	6498.9	90443.9	45371.6		SD	0.0960462	178.15	154.215	301.759	180.984	536.58	220.18	25.2385	351.238	176.2		SD	3.68314e-05	0.0683162	0.0591377	0.115717	0.069403	0.205765	0.0844337	0.00967833	0.134691	0.0675685
	Biological replicate 6	No Spike	VSV-G	B.1				BA.1					Biological replicate 6	No Spike	VSV-G	B.1				BA.1					Biological replicate 6	No Spike	VSV-G	B.1				BA.1
				WT	H655Y	N969K	H655Y+N969K	WT	Y655H	K969N	Y655H+K969N					WT	H655Y	N969K	H655Y+N969K	WT	Y655H	K969N	Y655H+K969N					WT	H655Y	N969K	H655Y+N969K	WT	Y655H	K969N	Y655H+K969N
	Technical replicate 1	257	755229	636073	1058105	603313	970435	832151	460998	803467	477199		Technical replicate 1	0.983732	2890.83	2434.73	4050.16	2309.33	3714.58	3185.27	1764.59	3075.47	1826.6		Technical replicate 1	0.000398938	1.17233	0.987368	1.64248	0.936515	1.50639	1.29174	0.715601	1.24721	0.74075
	Technical replicate 2	259	801140	610010	1292188	628149	762488	824963	459421	835099	452856		Technical replicate 2	0.991388	3066.56	2334.97	4946.17	2404.4	2918.61	3157.75	1758.55	3196.55	1733.42		Technical replicate 2	0.000402043	1.2436	0.946911	2.00585	0.975068	1.1836	1.28058	0.713154	1.29631	0.702963
	Technical replicate 3	260	636452	645167	947136	524571	938737	882694	423983	870689	428302		Technical replicate 3	0.995215	2436.18	2469.54	3625.4	2007.93	3593.25	3378.73	1622.9	3332.78	1639.43		Technical replicate 3	0.000403595	0.987957	1.00148	1.47023	0.814285	1.45719	1.37019	0.658144	1.35156	0.664848
	Technical replicate 4	269	619446	685592	1006205	531034	1079009	840462	441296	916746	510713		Technical replicate 4	1.02967	2371.09	2624.28	3851.5	2032.67	4130.18	3217.08	1689.17	3509.08	1954.88		Technical replicate 4	0.000417565	0.961558	1.06424	1.56192	0.824318	1.67493	1.30464	0.685018	1.42305	0.792773
	MEAN	261.25	703067	644210	1.07591e+06	571767	937667	845068	446424	856500	467268		MEAN	1	2691.16	2465.88	4118.31	2188.58	3589.16	3234.71	1708.8	3278.47	1788.58		MEAN	0.000405535	1.09136	1	1.67012	0.887546	1.45553	1.31179	0.692979	1.32953	0.725334
	SD	5.31507	89011.6	31354.1	151145	51835.4	131327	25871.4	17428.1	48653.2	35176.4		SD	0.0203448	340.714	120.016	578.547	198.413	502.686	99.0294	66.7105	186.232	134.647		SD	8.25052e-06	0.138172	0.0486706	0.234621	0.0804634	0.203857	0.0401599	0.0270535	0.0755238	0.054604
																									Data shown in graph
													Average	No Spike	VSV-G	B.1				BA.1					Average	No Spike	VSV-G	B.1				BA.1
																WT	H655Y	N969K	H655Y+N969K	WT	Y655H	K969N	Y655H+K969N					WT	H655Y	N969K	H655Y+N969K	WT	Y655H	K969N	Y655H+K969N
													Biological replicate 1	1	3411.12	2461.58	3473.87	2233.93	3278.75	3587.61	1691.84	3799.46	1084.38		Biological replicate 1	0.000406242	1.38574	1	1.41123	0.907518	1.33197	1.45744	0.687297	1.5435	0.440523
													Biological replicate 2	1	4584.01	2823.19	3994.95	2950.51	4113.41	4717.26	1749.7	5017.92	1400.97		Biological replicate 2	0.000354209	1.6237	1	1.41505	1.0451	1.45701	1.6709	0.61976	1.7774	0.496237
													Biological replicate 3	1	4085.56	2680.76	3760.08	2812.71	4481.69	4125.48	1688.02	3872.03	1489.96		Biological replicate 3	0.000373028	1.52403	1	1.40261	1.04922	1.6718	1.53892	0.629678	1.44437	0.555798
													Biological replicate 4	1	2385.24	2453.13	4202.8	2127.36	3780.76	4782.39	1718.11	3983.81	1622.51		Biological replicate 4	0.000407643	0.972326	1	1.71324	0.867202	1.5412	1.94951	0.700375	1.62397	0.661405
													Biological replicate 5	1	3001.12	2607.73	4146.86	2160.86	4181.79	3460.99	2065.68	3196.41	1685.03		Biological replicate 5	0.000383475	1.15086	1	1.59022	0.828635	1.60361	1.32721	0.792137	1.22574	0.646166
													Biological replicate 6	1	2691.16	2465.88	4118.31	2188.58	3589.16	3234.71	1708.8	3278.47	1788.58		Biological replicate 6	0.000405535	1.09136	1	1.67012	0.887546	1.45553	1.31179	0.692979	1.32953	0.725334
													MEAN	1	3359.7	2582.04	3949.48	2412.32	3904.26	3984.74	1770.36	3858.02	1511.91		MEAN	0.000388356	1.29134	1	1.53375	0.93087	1.51019	1.54263	0.687038	1.49075	0.587577
													SD	0	843.036	150.453	281.348	367.771	438.176	661.393	146.36	653.977	250.726		SD	2.19627e-05	0.25885	4.96507e-17	0.141633	0.0937897	0.121149	0.240403	0.0617666	0.200532	0.108479
													SEM	0	344.168	61.4223	114.86	150.142	178.885	270.013	59.7512	266.985	102.358		SEM	8.96622e-06	0.105675	2.02698e-17	0.0578215	0.0382895	0.049459	0.0981442	0.0252161	0.0818669	0.0442862
	Calu-3
	Raw data (counts per second)												Fold over Background												Fold of B.1 WT
	Biological replicate 1	No Spike	VSV-G	B.1				BA.1					Biological replicate 1	No Spike	VSV-G	B.1				BA.1					Biological replicate 1	No Spike	VSV-G	B.1				BA.1
				WT	H655Y	N969K	H655Y+N969K	WT	Y655H	K969N	Y655H+K969N					WT	H655Y	N969K	H655Y+N969K	WT	Y655H	K969N	Y655H+K969N					WT	H655Y	N969K	H655Y+N969K	WT	Y655H	K969N	Y655H+K969N
	Technical replicate 1	350	553954	41664	33655	64953	34500	14724	18149	16950	36961		Technical replicate 1	1.22915	1945.4	146.318	118.191	228.105	121.159	51.7085	63.7366	59.5259	129.802		Technical replicate 1	0.00879044	13.9128	1.04641	0.845263	1.63133	0.866486	0.369801	0.455822	0.425708	0.928295
	Technical replicate 2	278	452429	33124	40432	49751	26060	9692	15419	25710	39783		Technical replicate 2	0.976295	1588.86	116.327	141.991	174.718	91.5189	34.0369	54.1493	90.2897	139.712		Technical replicate 2	0.00698212	11.363	0.831927	1.01547	1.24952	0.654511	0.24342	0.387256	0.64572	0.999171
	Technical replicate 3	272	549090	49869	31063	24876	20441	12174	11084	20433	43963		Technical replicate 3	0.955224	1928.32	175.133	109.089	87.3608	71.7858	42.7533	38.9254	71.7577	154.392		Technical replicate 3	0.00683142	13.7907	1.25249	0.780164	0.624774	0.513387	0.305756	0.278381	0.513186	1.10415
	Technical replicate 4	239	517088	34607	26585	45272	22274	11399	25398	21880	42991		Technical replicate 4	0.839333	1815.94	121.535	93.3626	158.989	78.223	40.0316	89.194	76.8393	150.978		Technical replicate 4	0.00600261	12.9869	0.869173	0.667696	1.13703	0.559423	0.286292	0.637884	0.549528	1.07974
	MEAN	284.75	518140	39816	32933.8	46213	25818.8	11997.2	17512.5	21243.2	40924.5		MEAN	1	1819.63	139.828	115.658	162.293	90.6716	42.1326	61.5013	74.6032	143.721		MEAN	0.00715165	13.0134	1	0.827149	1.16066	0.648452	0.301317	0.439836	0.533536	1.02784
	SD	46.7574	46760.3	7668	5789.37	16531.4	6242.54	2092.72	6008.18	3626.1	3189.32		SD	0.164205	164.215	26.9289	20.3314	58.0557	21.9229	7.34934	21.0998	12.7343	11.2004		SD	0.00117434	1.17441	0.192586	0.145403	0.415194	0.156785	0.0525599	0.150899	0.0910714	0.0801014
	Biological replicate 2	No Spike	VSV-G	B.1				BA.1					Biological replicate 2	No Spike	VSV-G	B.1				BA.1					Biological replicate 2	No Spike	VSV-G	B.1				BA.1
				WT	H655Y	N969K	H655Y+N969K	WT	Y655H	K969N	Y655H+K969N					WT	H655Y	N969K	H655Y+N969K	WT	Y655H	K969N	Y655H+K969N					WT	H655Y	N969K	H655Y+N969K	WT	Y655H	K969N	Y655H+K969N
	Technical replicate 1	261	628521	56571	27454	43436	37145	9597	11550	17866	44672		Technical replicate 1	1.02756	2474.49	222.72	108.087	171.008	146.24	37.7835	45.4724	70.3386	175.874		Technical replicate 1	0.00539011	12.9801	1.16829	0.566974	0.89703	0.76711	0.198195	0.238528	0.368965	0.922556
	Technical replicate 2	252	491061	51156	20266	38510	33050	12334	15829	19360	39934		Technical replicate 2	0.992126	1933.31	201.402	79.7874	151.614	130.118	48.5591	62.3189	76.2205	157.22		Technical replicate 2	0.00520425	10.1413	1.05646	0.418529	0.7953	0.682541	0.254719	0.326897	0.399818	0.824708
	Technical replicate 3	258	599451	34975	30116	48767	28618	13364	22464	24067	32944		Technical replicate 3	1.01575	2360.04	137.697	118.567	191.996	112.669	52.6142	88.4409	94.752	129.701		Technical replicate 3	0.00532816	12.3797	0.722296	0.621949	1.00712	0.591012	0.27599	0.463921	0.497026	0.680352
	Technical replicate 4	245	639303	50986	30642	60418	23134	11404	9966	20137	35861		Technical replicate 4	0.964567	2516.94	200.732	120.638	237.866	91.0787	44.8976	39.2362	79.2795	141.185		Technical replicate 4	0.00505968	13.2027	1.05295	0.632812	1.24774	0.477758	0.235513	0.205816	0.415865	0.740593
	MEAN	254	589584	48422	27119.5	47782.8	30486.8	11674.8	14952.2	20357.5	38352.8		MEAN	1	2321.2	190.638	106.77	188.121	120.027	45.9636	58.8671	80.1476	150.995		MEAN	0.00524555	12.176	1	0.560066	0.986798	0.629605	0.241104	0.30879	0.420418	0.792052
	SD	7.07107	67804.1	9332.32	4777.36	9407.38	6012.7	1599.85	5586.68	2646.48	5095.64		SD	0.0278388	266.945	36.7414	18.8085	37.0369	23.672	6.29861	21.9948	10.4192	20.0616		SD	0.00014603	1.40028	0.192729	0.0986608	0.194279	0.124173	0.0330397	0.115375	0.0546545	0.105234
	Biological replicate 3	No Spike	VSV-G	B.1				BA.1					Biological replicate 3	No Spike	VSV-G	B.1				BA.1					Biological replicate 3	No Spike	VSV-G	B.1				BA.1
				WT	H655Y	N969K	H655Y+N969K	WT	Y655H	K969N	Y655H+K969N					WT	H655Y	N969K	H655Y+N969K	WT	Y655H	K969N	Y655H+K969N					WT	H655Y	N969K	H655Y+N969K	WT	Y655H	K969N	Y655H+K969N
	Technical replicate 1	262	593821	43611	16346	27728	24398	8507	16955	32293	52924		Technical replicate 1	0.955333	2165.25	159.019	59.6026	101.105	88.9626	31.0191	61.8232	117.75	192.977		Technical replicate 1	0.00735976	16.6808	1.22506	0.45917	0.778898	0.685356	0.238967	0.476277	0.907132	1.48667
	Technical replicate 2	303	563615	27962	9969	37963	29502	14164	12345	32830	23684		Technical replicate 2	1.10483	2055.11	101.958	36.35	138.425	107.573	51.6463	45.0137	119.708	86.3592		Technical replicate 2	0.00851148	15.8323	0.785472	0.280036	1.06641	0.828731	0.397876	0.346779	0.922217	0.6653
	Technical replicate 3	261	586046	26659	12201	51653	30197	6871	10735	24509	38317		Technical replicate 3	0.951686	2136.9	97.2069	44.4886	188.343	110.108	25.0538	39.1431	89.3674	139.716		Technical replicate 3	0.00733167	16.4624	0.748869	0.342734	1.45097	0.848254	0.193011	0.301553	0.688474	1.07635
	Technical replicate 4	271	630078	44164	18408	41738	17940	10287	12280	27027	41480		Technical replicate 4	0.988149	2297.46	161.036	67.1212	152.19	65.4148	37.5096	44.7767	98.5488	151.249		Technical replicate 4	0.00761257	17.6993	1.2406	0.517093	1.17245	0.503947	0.288969	0.344954	0.759207	1.1652
	MEAN	274.25	593390	35599	14231	39770.5	25509.2	9957.25	13078.8	29164.8	39101.2		MEAN	1	2163.68	129.805	51.8906	145.015	93.0146	36.3072	47.6892	106.344	142.575		MEAN	0.00770387	16.6687	1	0.399758	1.11718	0.716572	0.279706	0.367391	0.819258	1.09838
	SD	19.6871	27608.5	9588.17	3838.67	9888.61	5669.96	3132.29	2689.17	4060.62	12042.1		SD	0.0717854	100.669	34.9614	13.997	36.0569	20.6744	11.4213	9.80553	14.8063	43.9091		SD	0.000553025	0.77554	0.269338	0.107831	0.277778	0.159273	0.087988	0.0755405	0.114066	0.33827
	Biological replicate 4	No Spike	VSV-G	B.1				BA.1					Biological replicate 4	No Spike	VSV-G	B.1				BA.1					Biological replicate 4	No Spike	VSV-G	B.1				BA.1
				WT	H655Y	N969K	H655Y+N969K	WT	Y655H	K969N	Y655H+K969N					WT	H655Y	N969K	H655Y+N969K	WT	Y655H	K969N	Y655H+K969N					WT	H655Y	N969K	H655Y+N969K	WT	Y655H	K969N	Y655H+K969N
	Technical replicate 1	297	545039	38653	38006	36691	19480	11584	25700	21600	53255		Technical replicate 1	1.06739	1958.81	138.915	136.589	131.863	70.009	41.6316	92.363	77.628	191.393		Technical replicate 1	0.00772608	14.1785	1.00551	0.988678	0.954469	0.506747	0.301343	0.668553	0.561896	1.38536
	Technical replicate 2	265	528949	47505	23094	31651	15352	13346	22024	26716	47724		Technical replicate 2	0.952381	1900.98	170.728	82.9973	113.75	55.1734	47.9641	79.1518	96.0144	171.515		Technical replicate 2	0.00689364	13.7599	1.23578	0.600761	0.82336	0.399363	0.347179	0.572926	0.694983	1.24148
	Technical replicate 3	275	561586	34915	31155	40260	18081	6191	12445	24051	39634		Technical replicate 3	0.98832	2018.28	125.481	111.968	144.69	64.9811	22.2498	44.726	86.4367	142.44		Technical replicate 3	0.00715377	14.6089	0.908269	0.810458	1.04731	0.470354	0.161051	0.323741	0.625656	1.03103
	Technical replicate 4	276	550443	32692	24570	30538	22414	6591	30067	20283	38578		Technical replicate 4	0.991914	1978.23	117.491	88.3019	109.75	80.5535	23.6873	108.058	72.8949	138.645		Technical replicate 4	0.00717979	14.3191	0.850441	0.639157	0.794407	0.583072	0.171456	0.782155	0.527636	1.00356
	MEAN	278.25	546504	38441.2	29206.2	34785	18831.8	9428	22559	23162.5	44797.8		MEAN	1	1964.08	138.154	104.964	125.013	67.6792	33.8832	81.0746	83.2435	160.998		MEAN	0.00723832	14.2166	1	0.759763	0.904887	0.489884	0.245257	0.586844	0.602543	1.16536
	SD	13.4505	13580.7	6523.92	6833.44	4526.49	2939.67	3583.56	7501.45	2837.24	6962.7		SD	0.0483397	48.8076	23.4463	24.5586	16.2677	10.5649	12.8789	26.9594	10.1967	25.0232		SD	0.000349898	0.353285	0.169712	0.177763	0.117751	0.0764718	0.0932218	0.195141	0.0738071	0.181126
	Biological replicate 5	No Spike	VSV-G	B.1				BA.1					Biological replicate 5	No Spike	VSV-G	B.1				BA.1					Biological replicate 5	No Spike	VSV-G	B.1				BA.1
				WT	H655Y	N969K	H655Y+N969K	WT	Y655H	K969N	Y655H+K969N					WT	H655Y	N969K	H655Y+N969K	WT	Y655H	K969N	Y655H+K969N					WT	H655Y	N969K	H655Y+N969K	WT	Y655H	K969N	Y655H+K969N
	Technical replicate 1	263	569971	41551	30269	35298	18668	15276	18964	19057	33147		Technical replicate 1	0.978605	2120.82	154.608	112.629	131.341	69.4623	56.8409	70.5637	70.9098	123.338		Technical replicate 1	0.00563024	12.2018	0.889514	0.647992	0.755652	0.39964	0.327025	0.405977	0.407968	0.709604
	Technical replicate 2	253	577312	47709	19995	39356	25990	9906	15861	16827	41907		Technical replicate 2	0.941395	2148.14	177.522	74.4	146.441	96.707	36.8595	59.0177	62.6121	155.933		Technical replicate 2	0.00541617	12.359	1.02134	0.428048	0.842524	0.556388	0.212065	0.339549	0.360229	0.897136
	Technical replicate 3	271	530012	46667	35082	60115	17275	16408	20100	20320	47437		Technical replicate 3	1.00837	1972.14	173.645	130.538	223.684	64.2791	61.053	74.7907	75.6093	176.51		Technical replicate 3	0.00580151	11.3464	0.999037	0.751028	1.28693	0.369819	0.351259	0.430296	0.435006	1.01552
	Technical replicate 4	288	526324	50921	27941	31344	21835	6594	16682	22823	34953		Technical replicate 4	1.07163	1958.41	189.473	103.967	116.629	81.2465	24.5358	62.0726	84.9228	130.058		Technical replicate 4	0.00616544	11.2674	1.09011	0.598155	0.671005	0.467439	0.141163	0.357125	0.48859	0.748266
	MEAN	268.75	550905	46712	28321.8	41528.2	20942	12046	17901.8	19756.8	39361		MEAN	1	2049.88	173.812	105.383	154.524	77.9237	44.8223	66.6112	73.5135	146.46		MEAN	0.00575334	11.7936	1	0.606306	0.889027	0.448322	0.257878	0.383237	0.422948	0.842631
	SD	14.7958	26467.5	3887.91	6297.42	12815.6	3868.58	4610.27	1967.5	2502.81	6576.43		SD	0.0550543	98.4837	14.4667	23.4323	47.6861	14.3947	17.1545	7.32092	9.31279	24.4704		SD	0.000316746	0.56661	0.0832316	0.134814	0.274354	0.0828177	0.0986957	0.0421197	0.0535797	0.140787
	Biological replicate 6	No Spike	VSV-G	B.1				BA.1					Biological replicate 6	No Spike	VSV-G	B.1				BA.1					Biological replicate 6	No Spike	VSV-G	B.1				BA.1
				WT	H655Y	N969K	H655Y+N969K	WT	Y655H	K969N	Y655H+K969N					WT	H655Y	N969K	H655Y+N969K	WT	Y655H	K969N	Y655H+K969N					WT	H655Y	N969K	H655Y+N969K	WT	Y655H	K969N	Y655H+K969N
	Technical replicate 1	265	530955	32010	27041	36986	21033	6699	18844	13613	33707		Technical replicate 1	1.00189	2007.39	121.021	102.234	139.834	79.5198	25.327	71.2439	51.4669	127.437		Technical replicate 1	0.00720373	14.4334	0.870156	0.735079	1.00542	0.571759	0.182105	0.512253	0.370054	0.916287
	Technical replicate 2	273	489775	45098	14201	51308	18061	7102	13685	25619	36958		Technical replicate 2	1.03214	1851.7	170.503	53.69	193.981	68.2836	26.8507	51.7391	96.8582	139.728		Technical replicate 2	0.0074212	13.314	1.22594	0.386038	1.39475	0.490968	0.19306	0.372011	0.696424	1.00466
	Technical replicate 3	262	509562	31620	19910	39875	15239	8035	19837	21422	30219		Technical replicate 3	0.990548	1926.51	119.546	75.2741	150.756	57.6144	30.3781	74.9981	80.9905	114.25		Technical replicate 3	0.00712218	13.8519	0.859554	0.541231	1.08396	0.414255	0.218423	0.539247	0.582333	0.82147
	Technical replicate 4	258	563617	38418	22520	30563	10517	6042	13088	18626	35786		Technical replicate 4	0.975425	2130.88	145.248	85.1418	115.55	39.7618	22.8431	49.482	70.4197	135.297		Technical replicate 4	0.00701344	15.3213	1.04435	0.612181	0.830821	0.285893	0.164245	0.355783	0.506327	0.972803
	MEAN	264.5	523477	36786.5	20918	39683	16212.5	6969.5	16363.5	19820	34167.5		MEAN	1	1979.12	139.079	79.0851	150.03	61.2949	26.3497	61.8658	74.9338	129.178		MEAN	0.00719014	14.2301	1	0.568633	1.07874	0.440719	0.189458	0.444824	0.538785	0.928805
	SD	6.35085	31604.8	6357.42	5360.09	8672.29	4473.65	833.921	3469.93	5038.1	2955.74		SD	0.0240108	119.489	24.0356	20.265	32.7875	16.9136	3.15282	13.1188	19.0476	11.1748		SD	0.000172641	0.859142	0.172819	0.145708	0.235746	0.121611	0.0226692	0.0943263	0.136955	0.0803484
																									Data shown in graph
													Average	No Spike	VSV-G	B.1				BA.1					Average	No Spike	VSV-G	B.1				BA.1
																WT	H655Y	N969K	H655Y+N969K	WT	Y655H	K969N	Y655H+K969N					WT	H655Y	N969K	H655Y+N969K	WT	Y655H	K969N	Y655H+K969N
													Biological replicate 1	1	1819.63	139.828	115.658	162.293	90.6716	42.1326	61.5013	74.6032	143.721		Biological replicate 1	0.00715165	13.0134	1	0.827149	1.16066	0.648452	0.301317	0.439836	0.533536	1.02784
													Biological replicate 2	1	2321.2	190.638	106.77	188.121	120.027	45.9636	58.8671	80.1476	150.995		Biological replicate 2	0.00524555	12.176	1	0.560066	0.986798	0.629605	0.241104	0.30879	0.420418	0.792052
													Biological replicate 3	1	2163.68	129.805	51.8906	145.015	93.0146	36.3072	47.6892	106.344	142.575		Biological replicate 3	0.00770387	16.6687	1	0.399758	1.11718	0.716572	0.279706	0.367391	0.819258	1.09838
													Biological replicate 4	1	1964.08	138.154	104.964	125.013	67.6792	33.8832	81.0746	83.2435	160.998		Biological replicate 4	0.00723832	14.2166	1	0.759763	0.904887	0.489884	0.245257	0.586844	0.602543	1.16536
													Biological replicate 5	1	2049.88	173.812	105.383	154.524	77.9237	44.8223	66.6112	73.5135	146.46		Biological replicate 5	0.00575334	11.7936	1	0.606306	0.889027	0.448322	0.257878	0.383237	0.422948	0.842631
													Biological replicate 6	1	1979.12	139.079	79.0851	150.03	61.2949	26.3497	61.8658	74.9338	129.178		Biological replicate 6	0.00719014	14.2301	1	0.568633	1.07874	0.440719	0.189458	0.444824	0.538785	0.928805
													MEAN	1	2049.6	151.886	93.9585	154.166	85.1018	38.2431	62.9349	82.1309	145.654		MEAN	0.00671381	13.6831	1	0.620279	1.02288	0.562259	0.252453	0.42182	0.556248	0.975844
													SD	0	174.325	24.364	23.99	20.8319	21.1434	7.51304	10.9063	12.4431	10.4815		SD	0.000974906	1.77696	1.11022e-16	0.153211	0.113259	0.117277	0.038233	0.0951981	0.147212	0.146541
													SEM	0	71.1681	9.94655	9.79386	8.50457	8.63175	3.06719	4.45249	5.07987	4.27904		SEM	0.000398004	0.725441	4.53247e-17	0.0625482	0.0462377	0.047878	0.0156085	0.0388645	0.060099	0.0598251
